# Supplementary material for: Outbreeding management offers the promise of genetic rescue for an endangered lizard
Source: Curr Zool. 2024 Feb 27;70(6):721–7. doi: 10.1093/cz/zoae003 (PMC11634679; doi:10.1093/cz/zoae003)
Supplement: zoae003_suppl_Supplementary_Table_S1 [file zoae003_suppl_supplementary_table_s1.xlsx]

## Sheet: All
Supplementary information for:
Outbreeding management offers the promise of genetic rescue for an endangered lizard
Table S1. Studbook for captive S. crocodilurus from 2010 to 2017.
ID	Dam	Sire	Sex	ReproStat	Sequenced	Living	BirthType	Location	DateIn	DateOut	OutType
SD08	WILD	WILD	Male	VN	FALSE	FALSE	WB	VN	201005	201207	Death
1	WILD	WILD	Male	VN	TRUE	TRUE	WB	VN	201005	20171231	Alive
2	WILD	WILD	Female	CN	FALSE	FALSE	WB	CN	201005	20140204	Death
4	WILD	WILD	Female	VN	FALSE	FALSE	WB	VN	201005	20160719	Death
5	WILD	WILD	Female	CN	TRUE	TRUE	WB	CN	201005	20171231	Alive
6	WILD	WILD	Female	CN	FALSE	FALSE	WB	CN	201005	20160523	Death
8	WILD	WILD	Male	CN	FALSE	FALSE	WB	GX	201108	20130731	Death
9	WILD	WILD	Male	CN	TRUE	TRUE	WB	GX	201208	20171231	Alive
10	WILD	WILD	Male	CN	FALSE	FALSE	WB	GX	201108	20170507	Death
11	WILD	WILD	Male	CN	TRUE	TRUE	WB	GX	201205	20171231	Alive
12	WILD	WILD	Female	CN	TRUE	TRUE	WB	GX	201008	20171231	Alive
13	WILD	WILD	Female	CN	TRUE	TRUE	WB	GX	201008	20171231	Alive
14	WILD	WILD	Female	CN	FALSE	FALSE	WB	GX	201108	20170410	Death
15	WILD	WILD	Female	CN	TRUE	TRUE	WB	GX	201008	20171231	Alive
16	WILD	WILD	Female	CN	FALSE	FALSE	WB	GX	201208	20140212	Death
18	WILD	WILD	Male	CN	FALSE	FALSE	WB	GX	201208	20140820	Death
19	WILD	WILD	Female	CN	TRUE	TRUE	WB	GX	201208	20171231	Alive
20	WILD	WILD	Female	CN	FALSE	FALSE	WB	GX	201208	20160825	Death
23	WILD	WILD	Male	CN	FALSE	FALSE	WB	GX	201208	20141209	Death
24	6	1	Female	VNCN	TRUE	TRUE	CB	CB	201105	20171231	Alive
25	6	1	Female	VNCN	FALSE	TRUE	CB	CB	201105	20171231	Alive
26	6	1	Female	VNCN	FALSE	FALSE	CB	CB	201105	20150911	Death
27	6	1	Male	VNCN	FALSE	FALSE	CB	CB	201105	20160413	Death
28	6	1	Male	VNCN	FALSE	FALSE	CB	CB	201105	20160719	Death
30	2	1	Male	VNCN	TRUE	TRUE	CB	CB	201105	20171231	Alive
31	2	1	Female	VNCN	FALSE	FALSE	CB	CB	201105	20170628	Death
32	2	1	Female	VNCN	TRUE	TRUE	CB	CB	201105	20171231	Alive
33	2	1	Male	VNCN	FALSE	FALSE	CB	CB	201105	20170614	Death
34	2	1	Male	VNCN	FALSE	FALSE	CB	CB	201105	20170421	Death
39	WILD	WILD	Male	CN	TRUE	TRUE	WB	GX	201107	20171231	Alive
41	WILD	WILD	Female	CN	FALSE	FALSE	WB	GX	201109	20141015	Death
46	WILD	WILD	Female	CN	FALSE	FALSE	WB	GX	201208	20170727	Death
47	16	9	Female	CNCN	FALSE	FALSE	CB	CB	201208	20150527	Death
52	5	SD08	Female	VNCN	TRUE	TRUE	CB	CB	20120405	20171231	Alive
53	5	SD08	Female	VNCN	TRUE	TRUE	CB	CB	20120405	20171231	Alive
54	5	SD08	Female	VNCN	TRUE	TRUE	CB	CB	20120405	20171231	Alive
55	5	SD08	Female	VNCN	FALSE	TRUE	CB	CB	20120405	20171231	Alive
56	5	SD08	Male	VNCN	TRUE	TRUE	CB	CB	20120405	20171231	Alive
57	5	SD08	Male	VNCN	TRUE	TRUE	CB	CB	20120405	20171231	Alive
58	4	1	Male	VNVN	TRUE	FALSE	CB	CB	20120412	20170613	Death
59	4	1	Male	VNVN	FALSE	TRUE	CB	CB	20120412	20171231	Alive
61	4	1	Male	VNVN	TRUE	TRUE	CB	CB	20120412	20171231	Alive
62	4	1	Female	VNVN	TRUE	TRUE	CB	CB	20120412	20171231	Alive
64	6	SD08	Male	VNCN	TRUE	TRUE	CB	CB	20120424	20171231	Alive
65	6	SD08	？	VNCN	FALSE	FALSE	CB	CB	20120424	20130613	Death
66	6	SD08	Female	VNCN	TRUE	TRUE	CB	CB	20120424	20171231	Alive
67	16	9	？	CNCN	FALSE	FALSE	CB	CB	201208	20130516	Death
68	2	1	Male	VNCN	FALSE	FALSE	CB	CB	20130330	20160130	Death
76	15	1	？	VNCN	FALSE	FALSE	CB	CB	20130320	20160130	Death
77	15	1	Male	VNCN	TRUE	TRUE	CB	CB	20130320	20171231	Alive
78	15	1	Male	VNCN	TRUE	TRUE	CB	CB	20130320	20171231	Alive
79	15	1	？	VNCN	FALSE	FALSE	CB	CB	20130419	20130703	Death
80	13	10	Female	CNCN	FALSE	TRUE	CB	CB	20130330	20171231	Alive
81	13	10	Female	CNCN	TRUE	TRUE	CB	CB	20130412	20171231	Alive
82	13	10	？	CNCN	FALSE	FALSE	CB	CB	20130418	20130826	Death
83	13	10	？	CNCN	FALSE	FALSE	CB	CB	20130515	20130829	Death
84	15	1	？	VNCN	FALSE	FALSE	CB	CB	20130320	20130521	Death
99	16	1	Male	VNCN	TRUE	TRUE	CB	CB	20131102	20171231	Alive
101	16	1	Female	VNCN	FALSE	FALSE	CB	CB	20131102	20151126	Death
102	16	1	Female	VNCN	FALSE	FALSE	CB	CB	20131102	20160706	Death
103	16	1	Male	VNCN	TRUE	TRUE	CB	CB	20131102	20171231	Alive
105	16	1	Male	VNCN	TRUE	TRUE	CB	CB	20131102	20171231	Alive
106	16	1	Female	VNCN	TRUE	TRUE	CB	CB	20131102	20171231	Alive
107	16	1	？	VNCN	FALSE	FALSE	CB	CB	20131102	20140420	Death
108	16	1	？	VNCN	FALSE	FALSE	CB	CB	20131102	20140420	Death
109	16	1	？	VNCN	FALSE	FALSE	CB	CB	20140202	20140307	Death
110	41	34	？	VNCN	FALSE	FALSE	CB	CB	20140329	20140611	Death
111	41	34	？	VNCN	FALSE	FALSE	CB	CB	20140329	20140614	Death
112	41	34	Female	VNCN	FALSE	TRUE	CB	CB	20140329	20171231	Alive
113	41	34	Female	VNCN	FALSE	FALSE	CB	CB	20140329	20160428	Death
115	41	34	？	VNCN	FALSE	FALSE	CB	CB	20140329	20140609	Death
116	4	1	Female	VNVN	FALSE	FALSE	CB	CB	20140330	20170902	Death
117	4	1	?	VNVN	FALSE	FALSE	CB	CB	20140330	20140617	Death
118	4	1	Male	VNVN	FALSE	TRUE	CB	CB	20140330	20171231	Alive
119	4	1	Female	VNVN	TRUE	TRUE	CB	CB	20140330	20171231	Alive
120	4	1	Male	VNVN	TRUE	FALSE	CB	CB	20140330	20170517	Death
121	4	1	Male	VNVN	TRUE	TRUE	CB	CB	20140330	20171231	Alive
122	4	1	Male	VNVN	TRUE	TRUE	CB	CB	20140330	20171231	Alive
123	4	1	Female	VNVN	TRUE	TRUE	CB	CB	20140330	20171231	Alive
124	4	1	Female	VNVN	TRUE	TRUE	CB	CB	20140330	20171231	Alive
125	12	11	Female	CNCN	FALSE	TRUE	CB	CB	20140406	20171231	Alive
126	12	11	？	CNCN	FALSE	FALSE	CB	CB	20140406	20140614	Death
127	12	11	Male	CNCN	FALSE	FALSE	CB	CB	20140406	20160424	Death
129	12	11	？	CNCN	FALSE	FALSE	CB	CB	20140406	20140416	Death
130	12	11	？	CNCN	FALSE	FALSE	CB	CB	20140406	20140614	Death
131	12	11	Male	CNCN	TRUE	FALSE	CB	CB	20140406	20170906	Death
132	12	11	Female	CNCN	FALSE	TRUE	CB	CB	20140406	20171231	Alive
133	15	8	Female	CNCN	TRUE	TRUE	CB	CB	20140406	20171231	Alive
134	15	8	Male	CNCN	FALSE	FALSE	CB	CB	20140406	20150921	Death
135	15	8	Female	CNCN	FALSE	TRUE	CB	CB	20140406	20171231	Alive
137	15	8	Female	CNCN	TRUE	TRUE	CB	CB	20140406	20171231	Alive
138	14	9	Female	CNCN	FALSE	FALSE	CB	CB	20140406	20160819	Death
139	14	9	Female	CNCN	FALSE	FALSE	CB	CB	20140406	20160630	Death
140	14	9	Male	CNCN	TRUE	TRUE	CB	CB	20140406	20171231	Alive
142	14	9	Female	CNCN	FALSE	FALSE	CB	CB	20140406	20160902	Death
143	14	9	Male	CNCN	TRUE	TRUE	CB	CB	20140406	20171231	Alive
144	25	23	Male	VNCN	FALSE	FALSE	CB	CB	20140406	20160605	Death
145	25	23	Male	VNCN	FALSE	FALSE	CB	CB	20140406	20160829	Death
146	25	23	Male	VNCN	TRUE	TRUE	CB	CB	20140406	20171231	Alive
147	25	23	Male	VNCN	FALSE	TRUE	CB	CB	20140406	20171231	Alive
148	25	23	Female	VNCN	FALSE	FALSE	CB	CB	20140406	20160716	Death
150	25	23	Female	VNCN	FALSE	FALSE	CB	CB	20140406	20160901	Death
151	26	23	Male	VNCN	TRUE	TRUE	CB	CB	20140406	20171231	Alive
152	26	23	Female	VNCN	FALSE	TRUE	CB	CB	20140406	20171231	Alive
153	26	23	Female	VNCN	FALSE	TRUE	CB	CB	20140406	20171231	Alive
154	26	23	Male	VNCN	FALSE	TRUE	CB	CB	20140406	20171231	Alive
155	26	23	Female	VNCN	FALSE	TRUE	CB	CB	20140406	20171231	Alive
156	26	23	Female	VNCN	FALSE	FALSE	CB	CB	20140406	20161001	Death
157	31	18	Male	VNCN	FALSE	FALSE	CB	CB	20140412	20160830	Death
158	31	18	？	VNCN	FALSE	FALSE	CB	CB	20140412	20141015	Death
159	31	18	Male	VNCN	FALSE	FALSE	CB	CB	20140412	20160630	Death
160	31	18	Male	VNCN	FALSE	FALSE	CB	CB	20140412	20151126	Death
161	32	18	Female	VNCN	FALSE	TRUE	CB	CB	20140413	20171231	Alive
162	32	18	？	VNCN	FALSE	FALSE	CB	CB	20140413	20150611	Death
163	32	18	Male	VNCN	FALSE	FALSE	CB	CB	20140413	20161014	Death
164	32	18	Female	VNCN	FALSE	FALSE	CB	CB	20140413	20170330	Death
165	19	39	Female	CNCN	TRUE	TRUE	CB	CB	20140412	20171231	Alive
167	19	39	Male	CNCN	FALSE	FALSE	CB	CB	20140412	20160620	Death
168	20	39	Female	CNCN	TRUE	TRUE	CB	CB	20140412	20171231	Alive
169	20	39	Female	CNCN	FALSE	FALSE	CB	CB	20140412	20160831	Death
171	20	39	Female	CNCN	TRUE	TRUE	CB	CB	20140412	20171231	Alive
172	20	39	Male	CNCN	FALSE	FALSE	CB	CB	20140416	20160930	Death
180	66	33	Male	VNCN	FALSE	FALSE	CB	CB	20141030	20150530	Death
181	66	33	Female	VNCN	FALSE	FALSE	CB	CB	20141030	20161120	Death
182	66	33	Male	VNCN	TRUE	TRUE	CB	CB	20141030	20171231	Alive
183	5	1	Male	VNCN	TRUE	TRUE	CB	CB	20150330	20171231	Alive
184	5	1	Male	VNCN	FALSE	FALSE	CB	CB	20150330	20160821	Death
185	5	1	Male	VNCN	FALSE	TRUE	CB	CB	20150330	20171231	Alive
186	5	1	Female	VNCN	TRUE	TRUE	CB	CB	20150330	20171231	Alive
187	5	1	Male	VNCN	TRUE	TRUE	CB	CB	20150330	20171231	Alive
188	24	23	Male	VNCN	FALSE	TRUE	CB	CB	20150404	20171231	Alive
189	24	23	Male	VNCN	FALSE	TRUE	CB	CB	20150404	20171231	Alive
190	24	23	Female	VNCN	TRUE	TRUE	CB	CB	20150404	20171231	Alive
192	6	1	Female	VNCN	FALSE	TRUE	CB	CB	20150419	20171231	Alive
193	6	1	Female	VNCN	FALSE	TRUE	CB	CB	20150419	20171231	Alive
194	6	1	Male	VNCN	FALSE	FALSE	CB	CB	20150419	20160920	Death
195	6	1	Male	VNCN	TRUE	TRUE	CB	CB	20150419	20171231	Alive
196	6	1	Female	VNCN	FALSE	FALSE	CB	CB	20150419	20170514	Death
215	52	34	Male	VNCN	FALSE	FALSE	CB	CB	20151027	20160718	Death
216	52	34	Female	VNCN	FALSE	FALSE	CB	CB	20151027	20160729	Death
217	52	34	Female	VNCN	FALSE	FALSE	CB	CB	20151027	20160718	Death
218	52	34	Male	VNCN	FALSE	TRUE	CB	CB	20151027	20171231	Alive
219	52	34	Male	VNCN	FALSE	FALSE	CB	CB	20151027	20160726	Death
220	52	34	Female	VNCN	FALSE	FALSE	CB	CB	20151027	20160726	Death
221	52	34	Female	VNCN	FALSE	FALSE	CB	CB	20151027	20160802	Death
230	66	33	Male	VNCN	FALSE	FALSE	CB	CB	20151106	20160927	Death
231	66	33	Male	VNCN	FALSE	TRUE	CB	CB	20151106	20171231	Alive
237	15	10	Female	CNCN	FALSE	FALSE	CB	CB	20160318	20160709	Death
238	15	10	Male	CNCN	FALSE	FALSE	CB	CB	20160318	20160629	Death
239	15	10	Male	CNCN	FALSE	FALSE	CB	CB	20160318	20160630	Death
240	15	10	Male	CNCN	FALSE	FALSE	CB	CB	20160318	20160620	Death
241	15	10	Female	CNCN	FALSE	FALSE	CB	CB	20160318	20160707	Death
242	15	10	Male	CNCN	FALSE	FALSE	CB	CB	20160318	20160709	Death
243	15	10	Male	CNCN	FALSE	FALSE	CB	CB	20160318	20160709	Death
244	14	9	Female	CNCN	FALSE	FALSE	CB	CB	20160320	20160810	Death
245	14	9	Female	CNCN	FALSE	FALSE	CB	CB	20160320	20160828	Death
246	14	9	Male	CNCN	FALSE	FALSE	CB	CB	20160320	20160729	Death
248	14	9	Male	CNCN	FALSE	FALSE	CB	CB	20160320	20160820	Death
249	14	9	Male	CNCN	FALSE	TRUE	CB	CB	20160320	20171231	Alive
250	14	9	Female	CNCN	FALSE	TRUE	CB	CB	20160320	20171231	Alive
251	14	9	Female	CNCN	FALSE	FALSE	CB	CB	20160320	20160815	Death
252	14	9	Female	CNCN	FALSE	FALSE	CB	CB	20160320	20160816	Death
253	55	34	Male	VNCN	FALSE	TRUE	CB	CB	20160320	20171231	Alive
254	55	34	Female	VNCN	FALSE	FALSE	CB	CB	20160320	20160905	Death
255	55	34	Male	VNCN	FALSE	TRUE	CB	CB	20160320	20171231	Alive
256	55	34	Female	VNCN	FALSE	FALSE	CB	CB	20160320	20160708	Death
257	55	34	Male	VNCN	FALSE	TRUE	CB	CB	20160320	20171231	Alive
258	12	11	Female	CNCN	FALSE	FALSE	CB	CB	20160320	20160716	Death
259	12	11	Male	CNCN	FALSE	FALSE	CB	CB	20160320	20160820	Death
260	12	11	Male	CNCN	FALSE	FALSE	CB	CB	20160320	20160705	Death
261	12	11	Male	CNCN	FALSE	FALSE	CB	CB	20160320	20160706	Death
262	19	39	Female	CNCN	FALSE	FALSE	CB	CB	20160321	20160809	Death
263	19	39	Male	CNCN	FALSE	FALSE	CB	CB	20160321	20170622	Death
264	19	39	Male	CNCN	FALSE	FALSE	CB	CB	20160321	20160810	Death
265	19	39	Female	CNCN	FALSE	FALSE	CB	CB	20160321	20160815	Death
266	19	39	Female	CNCN	FALSE	FALSE	CB	CB	20160321	20160816	Death
267	19	39	Male	CNCN	FALSE	FALSE	CB	CB	20160322	20160821	Death
268	19	39	Male	CNCN	FALSE	FALSE	CB	CB	20160322	20160822	Death
274	4	27	Female	VNCN	FALSE	TRUE	CB	CB	20160404	20171231	Alive
276	4	27	Female	VNCN	FALSE	TRUE	CB	CB	20160404	20171231	Alive
277	4	27	Female	VNCN	FALSE	FALSE	CB	CB	20160404	20160830	Death
278	4	27	Female	VNCN	FALSE	FALSE	CB	CB	20160404	20160821	Death
279	4	27	Female	VNCN	FALSE	FALSE	CB	CB	20160404	20160516	Death
280	4	27	Female	VNCN	FALSE	TRUE	CB	CB	20160404	20171231	Alive
281	4	27	Female	VNCN	FALSE	FALSE	CB	CB	20160404	20160821	Death
282	13	28	Male	VNCN	FALSE	TRUE	CB	CB	20160404	20171231	Alive
283	13	28	Female	VNCN	FALSE	TRUE	CB	CB	20160404	20171231	Alive
284	13	28	Female	VNCN	FALSE	TRUE	CB	CB	20160404	20171231	Alive
285	13	28	Female	VNCN	FALSE	TRUE	CB	CB	20160404	20171231	Alive
286	13	28	Female	VNCN	FALSE	TRUE	CB	CB	20160404	20171231	Alive
287	13	28	Female	VNCN	FALSE	TRUE	CB	CB	20160404	20171231	Alive
288	25	30	Female	VNCN	FALSE	FALSE	CB	CB	20160404	20160719	Death
289	25	30	Male	VNCN	FALSE	TRUE	CB	CB	20160404	20171231	Alive
290	25	30	Female	VNCN	FALSE	FALSE	CB	CB	20160404	20160711	Death
291	25	30	Male	VNCN	FALSE	FALSE	CB	CB	20160404	20160711	Death
292	25	30	Female	VNCN	FALSE	TRUE	CB	CB	20160404	20171231	Alive
293	25	30	Female	VNCN	FALSE	TRUE	CB	CB	20160404	20171231	Alive
294	25	30	Female	VNCN	FALSE	TRUE	CB	CB	20160404	20171231	Alive
295	25	30	Female	VNCN	FALSE	TRUE	CB	CB	20160404	20171231	Alive
296	25	30	Female	VNCN	FALSE	FALSE	CB	CB	20160404	20160810	Death
298	25	30	Male	VNCN	FALSE	TRUE	CB	CB	20160404	20171231	Alive
299	20	39	Male	CNCN	FALSE	TRUE	CB	CB	20160404	20171231	Alive
300	20	39	Female	CNCN	FALSE	FALSE	CB	CB	20160404	20160927	Death
301	20	39	Female	CNCN	FALSE	FALSE	CB	CB	20160404	20160730	Death
302	20	39	Male	CNCN	FALSE	FALSE	CB	CB	20160404	20161007	Death
303	20	39	Male	CNCN	FALSE	FALSE	CB	CB	20160404	20160719	Death
304	20	39	Female	CNCN	FALSE	FALSE	CB	CB	20160404	20160704	Death
305	20	39	Female	CNCN	FALSE	FALSE	CB	CB	20160404	20160712	Death
306	20	39	Female	CNCN	FALSE	FALSE	CB	CB	20160404	20160704	Death
307	53	61	Male	VNCN	FALSE	TRUE	CB	CB	20160404	20171231	Alive
308	53	61	Female	VNCN	FALSE	TRUE	CB	CB	20160404	20171231	Alive
309	53	61	Female	VNCN	FALSE	TRUE	CB	CB	20160404	20171231	Alive
310	53	61	Male	VNCN	FALSE	TRUE	CB	CB	20160404	20171231	Alive
311	53	61	Female	VNCN	FALSE	TRUE	CB	CB	20160404	20171231	Alive
312	53	61	Male	VNCN	FALSE	TRUE	CB	CB	20160404	20171231	Alive
313	54	58	Female	VNCN	FALSE	FALSE	CB	CB	20160404	20160828	Death
314	54	58	Male	VNCN	FALSE	FALSE	CB	CB	20160404	20160820	Death
315	54	58	Male	VNCN	FALSE	FALSE	CB	CB	20160404	20160816	Death
316	54	58	Male	VNCN	FALSE	FALSE	CB	CB	20160404	20160826	Death
317	54	58	Male	VNCN	FALSE	FALSE	CB	CB	20160404	20160822	Death
318	54	58	Female	VNCN	FALSE	FALSE	CB	CB	20160405	20160813	Death
319	54	58	Female	VNCN	FALSE	FALSE	CB	CB	20160405	20160829	Death
320	62	64	Male	VNCN	FALSE	TRUE	CB	CB	20160404	20171231	Alive
321	62	64	Male	VNCN	FALSE	TRUE	CB	CB	20160404	20171231	Alive
322	62	64	Female	VNCN	FALSE	TRUE	CB	CB	20160404	20171231	Alive
323	62	64	Male	VNCN	FALSE	TRUE	CB	CB	20160404	20171231	Alive
324	62	64	Male	VNCN	FALSE	TRUE	CB	CB	20160404	20171231	Alive
325	62	64	Male	VNCN	FALSE	TRUE	CB	CB	20160404	20171231	Alive
326	62	64	Male	VNCN	FALSE	TRUE	CB	CB	20160404	20171231	Alive
327	62	64	Female	VNCN	FALSE	TRUE	CB	CB	20160404	20171231	Alive
328	31	27	Male	VNCN	FALSE	FALSE	CB	CB	20160404	20160413	Death
329	32	64	Male	VNCN	FALSE	FALSE	CB	CB	20160426	20160809	Death
330	32	64	Male	VNCN	FALSE	FALSE	CB	CB	20160426	20160815	Death
331	32	64	Female	VNCN	FALSE	FALSE	CB	CB	20160426	20160811	Death
332	32	64	Female	VNCN	FALSE	TRUE	CB	CB	20160426	20171231	Alive
333	32	64	Male	VNCN	FALSE	FALSE	CB	CB	20160426	20160821	Death
334	32	64	Male	VNCN	FALSE	FALSE	CB	CB	20160426	20160816	Death
335	32	64	Male	VNCN	FALSE	FALSE	CB	CB	20160426	20160821	Death
336	32	64	Male	VNCN	FALSE	FALSE	CB	CB	20160426	20160809	Death
342	66	33	？	VNCN	FALSE	FALSE	CB	CB	20161115	20170704	Death
343	66	33	？	VNCN	FALSE	FALSE	CB	CB	20161115	20170709	Death
344	66	33	？	VNCN	FALSE	TRUE	CB	CB	20161115	20171231	Alive
345	66	33	？	VNCN	FALSE	FALSE	CB	CB	20161115	20170524	Death
346	66	33	？	VNCN	FALSE	FALSE	CB	CB	20161115	20170428	Death
347	66	33	？	VNCN	FALSE	FALSE	CB	CB	20161115	20170717	Death
348	66	33	？	VNCN	FALSE	FALSE	CB	CB	20161115	20170411	Death
356	52	1	？	VNCN	FALSE	FALSE	CB	CB	20161117	20170408	Death
357	52	1	？	VNCN	FALSE	FALSE	CB	CB	20161117	20170107	Death
358	52	1	？	VNCN	FALSE	FALSE	CB	CB	20161117	20170107	Death
359	123	77	？	VNCN	FALSE	FALSE	CB	CB	20161117	20170706	Death
360	123	77	？	VNCN	FALSE	TRUE	CB	CB	20161117	20171231	Alive
361	123	77	？	VNCN	FALSE	TRUE	CB	CB	20161118	20171231	Alive
362	123	77	？	VNCN	FALSE	FALSE	CB	CB	20161117	20170716	Death
363	123	77	？	VNCN	FALSE	FALSE	CB	CB	20161117	20170709	Death
369	46	9	？	CNCN	FALSE	TRUE	CB	CB	20161120	20171231	Alive
370	46	9	？	CNCN	FALSE	TRUE	CB	CB	20161120	20171231	Alive
371	46	9	？	CNCN	FALSE	FALSE	CB	CB	20161120	20161209	Death
372	24	30	？	VNCN	FALSE	FALSE	CB	CB	20161120	20161208	Death
373	24	30	？	VNCN	FALSE	FALSE	CB	CB	20161120	20161208	Death
374	24	30	？	VNCN	FALSE	FALSE	CB	CB	20161120	20161208	Death
375	24	30	？	VNCN	FALSE	FALSE	CB	CB	20161120	20170408	Death
380	164	28	？	VNCN	FALSE	FALSE	CB	CB	20161120	20170407	Death
381	164	28	？	VNCN	FALSE	FALSE	CB	CB	20161121	20170420	Death
382	164	28	？	VNCN	FALSE	FALSE	CB	CB	20161121	20170716	Death
383	164	28	？	VNCN	FALSE	FALSE	CB	CB	20161121	20170410	Death
384	54	1	？	VNCN	FALSE	FALSE	CB	CB	20161121	20171228	Death
385	54	1	？	VNCN	FALSE	TRUE	CB	CB	20161121	20171231	Alive
386	54	1	？	VNCN	FALSE	TRUE	CB	CB	20161121	20171231	Alive
387	54	1	？	VNCN	FALSE	TRUE	CB	CB	20161121	20171231	Alive
388	54	1	？	VNCN	FALSE	TRUE	CB	CB	20161121	20171231	Alive
389	168	9	？	CNCN	FALSE	FALSE	CB	CB	20161121	20170723	Death
390	168	9	？	CNCN	FALSE	FALSE	CB	CB	20161121	20170723	Death
391	168	9	？	CNCN	FALSE	FALSE	CB	CB	20161121	20170713	Death
392	168	9	？	CNCN	FALSE	TRUE	CB	CB	20161121	20171231	Alive
393	153	57	？	VNCN	FALSE	FALSE	CB	CB	20161212	20170111	Death
394	153	57	？	VNCN	FALSE	FALSE	CB	CB	20161212	20170111	Death
395	14	10	？	CNCN	FALSE	TRUE	CB	CB	20170330	20171231	Alive
396	15	9	Female	CNCN	FALSE	FALSE	CB	CB	20170331	20170717	Death
397	15	9	Female	CNCN	FALSE	FALSE	CB	CB	20170331	20170626	Death
398	15	9	Female	CNCN	FALSE	FALSE	CB	CB	20170331	20170619	Death
399	15	9	Female	CNCN	FALSE	FALSE	CB	CB	20170331	20170701	Death
400	15	9	Female	CNCN	FALSE	FALSE	CB	CB	20170331	20170818	Death
401	19	103	Female	VNCN	FALSE	TRUE	CB	CB	20170407	20171231	Alive
402	19	103	Female	VNCN	FALSE	TRUE	CB	CB	20170407	20171231	Alive
403	19	103	Female	VNCN	FALSE	TRUE	CB	CB	20170407	20171231	Alive
404	46	9	Female	CNCN	FALSE	TRUE	CB	CB	20161120	20171231	Alive
405	46	9	Female	CNCN	FALSE	TRUE	CB	CB	20161120	20171231	Alive
406	53	57	Female	VNCN	FALSE	TRUE	CB	CB	20170506	20171231	Alive
407	119	64	Female	VNCN	FALSE	TRUE	CB	CB	20170417	20171231	Alive
408	119	64	Male	VNCN	FALSE	FALSE	CB	CB	20170417	20170704	Death
409	119	64	Male	VNCN	FALSE	FALSE	CB	CB	20170417	20170704	Death
410	119	64	Female	VNCN	FALSE	FALSE	CB	CB	20170417	20170628	Death
411	133	10	Female	CNCN	FALSE	FALSE	CB	CB	20170329	20170620	Death
413	153	57	Female	VNCN	FALSE	FALSE	CB	CB	20161212	20170702	Death
414	161	59	Male	VNCN	FALSE	TRUE	CB	CB	20170409	20171231	Alive
415	161	59	Female	VNCN	FALSE	TRUE	CB	CB	20170409	20171231	Alive
427	112	34	Female	VNCN	FALSE	TRUE	CB	CB	20170330	20171231	Alive
