# Supplementary material for: Outbreeding management offers the promise of genetic rescue for an endangered lizard
Source: Curr Zool. 2024 Feb 27;70(6):721–7. doi: 10.1093/cz/zoae003 (PMC11634679; doi:10.1093/cz/zoae003)
Supplement: zoae003_suppl_Supplementary_Table_S2 [file zoae003_suppl_supplementary_table_s2.xlsx]

## Sheet: Sheet1
Supplementary information for:
Outbreeding management offers the promise of genetic rescue for an endangered lizard
Table S2. Feature summary for 463 neutral SNPs: contig IDs, SNP position and targeted sequence.
SNP_ID	Chr	Position	Sequence
1_11890786	1	11890786	AGAAGTGCAGGGGCAAATAAATGCCTTGTGTGTAAGCCACACCTTCTGACTGCCCGGGAAGTCCCCACACCTAATTCTGCAGGCTGCTTGTGGTTGCTCCATGGAAATGGAACCTGTGTGTTGTGAAAGGCCTTTTCTTTGTTATTAGCCAGCGGAGTCCGGTGGCTCCAGTATCAGTGGGGCAGTGTATCCACTCTGGGT
1_13559270	1	13559270	AAAGGATTGTTGTGGTCCCTTTTCATCCCAGCAGAAGACTGAAAGGAGGCTGGGTTGCCTTGGAGGAGCTGAAGCAAATGAAGTCAACCTAGGAGAGGGGAAAACATCAAAGGAGAAGGTCTCATCCGAGCCCGTCAGCAATAGCAGCTGCAGACAAGATACAGAAAGCAAACCGACCTGCAACTACAAAGAACAGGAACT
1_13655771	1	13655771	CACATGGTTAATGTGAAGAAAAGCAGACCGGGTCTGGATAACAGTCCTTCACAATTAAATATTCACAGTGATGAGGGGAAGAAATCTGGCCATACTCCCTTGGTGCTCTCTTCTTCTTATTTTAAATATTCCAGTGTTCAACCTTGGCAGTAAAACATGATGTTCTGCATCTAATACTCTCACAGACTTCTGCTAGAATTA
1_14567210	1	14567210	CCGTCAACTTTGCACTGTCCACGGCAGGATTGCATCCAAAAACAGTAATGGAGACAGGGAAGATAATGGGTGAGCACTCTGAGGCACATTTAAGGTGATCAGTGATTTGCCAATCAGGGCTGTGGGACCCATGGGGTGGGGTATGGAAGTCCTTTGTGGCCAACTCAAGTAATGATTGTGCCGCCCAATTTGTTTTTGTTT
1_18060502	1	18060502	AAAGATGCTTCTGAAACTGTTCAAAACAACAGCAAGCAAAAGCAAACAACAACAACAAAACAATTGCTACTAAATGGAAAGGTAATGAAGTACCTGCTCTGAAGATAAGGCTACTTAAAGTCTGGCATATTGTGGAGATAGCAAAAATGATGGACTATATCGACTTAACAGATAAGAAACAAGTTATAGAATCTCTCCATG
1_18104063	1	18104063	CAGTGTTTCCGCTCCAGGATGCAGTCCGAACTTTTAAGGATCTATCCATGGTGCTGAACCGAGGGCGGGGCTAGGGTTCAGCACCACGGACAGCTCCCTTAAAGTTCAGGCTATGCCCCAGCATAGATGCAGCGCCCCACAGACGTCGCAGGAGGCACCAGCCTCCATTGCTCAGGGCCGAAACACACACATAGATTTCAT
1_18233820	1	18233820	TGGCACTTGAAACATAATAAGGGAGCTAGGAAACCTGGGTGGTGGAGTTTCCCAGGGCACCTGACTCTTACTTAGGTGCACTGGGGAAATCACATTTCCCGCAGGTGCCGGTGATGCTGGCGTTCCAGGTGCCAGAGGGGGAAAGCAGAAGGGGAGGGAAGCGTCTCAGGTCTCTTTCTCCTCTGCGGCTTCTGTTGTTAT
1_18320295	1	18320295	AAAAAAAACAAAACGAAATCAAGGCAAAAGTTAACAGGGCAGCAAGAAAGGCCCAGTCCACTTGCTGTGTGCTGATTTTCAACTTGCAAGGAGTCTATTACGGAGGGGAGCATTCTAGAATGTTCTTTCCCAAGTCCGTTCTACGTTTCCGCCTCATCTCGTCATTCTGCTGCAGGTGCCTAAGAGACTGAGCGACAGATC
1_24817732	1	24817732	CAGTGTGCCCACCCATGCATAACCCATTGCACAAAACCAAGTTTAGTTGGTTTTCAAACTAATGGGTTGTTGTTCAAACAGGGCCCAAGAGAGAAAAAGCAGTACCTTATCAGGGAGAACAGTTCTAGACTAGCCTTCTTCCTGACCCAATACTTTGCTATGTGCAGGGAATTTCTGTGTATGGAGTAGCATGTTGTCATA
1_25243134	1	25243134	GGATTGCAGCCTTAAACTGAGCCAGGCTATGAAGAAAAGCAGGATTTGTGTGTTTGAGGGTGAAGCAAGTCCGGCTGTCAAGAGGAGGCACCTCCCAAGGGACCACACCACAGTAGAGGCCCACTTACAAGAGTCCTCCTGGAGTTGCTCCTCCGCCTCACCATCGTAACCTGTTTGTTCACTTTCATCTTGCTCTGGGCC
1_25495142	1	25495142	CAGTGCTTTACAGGAGCTGCTAGGGCTAAACCCAGGAGCCCAAGAGCTGAACTATGTGATGAAGCACCAGAGCTAGACTTTTCATGGCCTTTTTCTTTGGCTCTGAGACTTAGCTCTGCTGGCTTGAACCCCAGCTCTGGCCCAGAGCTCAAACTCCAAGGGGGAATGATTTGGCTAAAATTAGGGGAAGTCAGGACAGGA
1_31526882	1	31526882	AAACTGAAACTCAGAGAGTGGGGTGGGAGGATGATTGACAGCAAATAAATAAAAATCACTAACCAATGAGGTGACTCACTGAAGGCAGGGAAGTTGAGAAGACGGCAACCAAAGCTAGCTATGAAGGTCAGAAACACGGGAAGCTGGCTGGATTTTTCCTGTCAGATGCCCCTTGTGGATTCAAGGAAAATACAGTGTTTA
1_33220737	1	33220737	TTGTTTACCCCCAAAAAGGAGTGGCTGCTGCCGAGGGATGCCTCCTTTTAGGATTCATCTCAGTAATGCCACTCCACTGCTGCTGGATTTCAAACTAGGCAGGGTGGGGGAGTTCTTCCCCACCGCTCCTGAACTGTCCTAGTGGGATCCTGGTAGTAAGAAAAGCAATTGCAACAGGTTATGAAACATTTTTCGTGCTTG
1_38838418	1	38838418	TTTATCAAACAACACACGGTACCAGGAGTGAAATATGGTGCAAGTGAAGTATGCTTCTGAAAGTGGAATATTTGAGGGCTCCATGTCCATTGAGTCTGTCACATGCTGCAGCTGAGGACTGGAGGCGATTTAAGCAGGAACTTCAGATATTTTTGTTAGCTAGTCAGTTGGCTAATAAGACAGATGTGCAACAAATAGCTC
1_39562665	1	39562665	ACTCCGAGTCCAAGCATTCCTGACCATTGGCCATGCTGGCTGGGGCTTACAGGAGTTGAGGTCCAAAACACCTGGATGGCACCAAGTTGGGGTAGACTCTATATACATTTGTAAATAAAGCAAATACTACAAACAACACCATAAGTTTCCATTGCTCTCTCCTCCAAAGGGAACCACACAGATTCCATATTATATTGCTAA
1_44909796	1	44909796	AACTGCCAGCAGCAAACTATTAATACAGCAGAGCTAAAGGCACTAAAAGGTCTTCAGATTAAAATGCCTGGGAAAATAAAAAAAAGGTCTCCACTTGGTGCTGGAAAGACTTTAAAGTGTTATTATAGGATGTTTGCTTTTCTCCTGTCCCTAAGGAATGAAGACACAAGACAATACATGGCAGCTTTCCCCAACTGGGTG
1_46017692	1	46017692	GCACAGTTGAGTCAGCTCTACATACTTACTGTGCAGCAACTCTATAACCACAGTTCAATAACAGCTGGCCATGCATGGAGATGAGAATTATGGTAGCCTAAACACCCACAGTGAAATGTATAATATGTATTATTTATTTATTTATTTATTCATTCATTCATTCATTTAAGACATTTCATACCTGCTTCTCATTATAAAATA
1_58438243	1	58438243	GTAGGTATATCTGCTAGGTAGTTATCTGTTTCACCTAAAACAAAATGCAGAGTGAATTTGGAGGTTATTGCACAGGTGAAACATCTGAAGGATTTATCAAAGAAATAAAAGTAATAAAAAGAGTAGCAAAATTTCTGCAGATGATTTCTCACATATCTAATTGCCACCTTTAAAGTGAAAATTCACTGTCAGTGAGTCAAT
1_63438865	1	63438865	GCCGGATGGAAGGGCACACTGGGCCGGATCCGGCCCGCGGGCTGTAGTTTGAAGACCCCTGATGTAGTTGGTTTATCAGCCTAAGCTGATAAAAGGTGCTGCATGCCACCAAGTTCACCTGTGCCTCGAGTGACAATTGTGGATCCAAGAGCACCCCCAAACTATGAACCTGATCCTTCAGGGGGAGTGCAACCCCATCCA
1_64760728	1	64760728	GACAATGGGACAATGTTTTCACCTTCTCCCCACTCACATCCCAGTTGATCCAGTGAAAGGACTGTGCATTGAATTCCCCTCACTGGATTGGGTGTTTACCGGCAAGGGATGGAGAGCAACTCTACATCCCATGACTAAAGTTTGCTAATCCATCAAGGAGAAAGTTGTTTTTTTTGTTTTTTTTTTTTTAAAGAAGTCCTG
1_64855061	1	64855061	CTCCTAGAGCGTACTTGAGGCCTCAAATAAAGTTGGTTTCCCTTCTCCAACTCAATGTGTTTATTGGGCAAGGCACACTGAGGCACGAATCACACTTTGCCGGAGAGGCACTGTTTTTTAGTGCCGGCGACAATAGGCCTCATATATCAATGTTTTCCCCACACATTTCTGTGCAAGGACTGTGGCCATATCTAGGCATTT
1_66717966	1	66717966	AAGAAATCCATATGTTTCAATAAACAAGTTTGTATGCTTCAATAAACAAACAGCTACCGGTACCTTCATTTTCCCTTTGGAGATAGGCTTGCAAGTACTTTTAAAGCAAATGTACAAATAAGGCATGCTTAACCCAAAATCTTATTTTATATTTCCCTACACCCAAAATATTGTTCTCTCTAGAAGCTAGGAGTCACCAGT
1_67815998	1	67815998	GGTGCAATGGTAAAGCCATTCATTATGTGGGTCCATGGTGGAGTCTTCAGACAACCTGTTCTGTTGCAAATTGCAAGCCTCCCCTGAAAAGATGAAAAAGCCCATCATCTTAGCTGTGTACCTAGTGGATGATTGATTGGATTTACATCATGACATAGGGACTCCGACGAAACCGTGTGGAATACATAGAGGAACAAGACA
1_69995399	1	69995399	TGGGCAGCATATTTTGGAAAGTGGGGTTCTGCTATATCTACCATCCAGCAGTTTAGAAGGGCAGAGATGTACACAAAAGGTGACTATTGGGCACCTCCAGAAAGACTGCCACCCAGGGCAACTTCAACCAGACCCCATCCCAGCACTCAACAATTTTGTGTATGTTTTGGAGCTCTGAGGCCCTGGCAAGGCACATGATCT
1_72217896	1	72217896	AGTAAACATGTTTGTCATTCCTCAAAGCACCACCTGTAACCTCAGGCACCTTTCTTCCTTCCTCCTTGCTCTGCTCCCCTCAACTGGTTCTGCTGAATTACGTACAAGTCATCCTTTTTAAAAGGGACGCCACGCTTCCTCAGTTGTGATTTGAGTATGACATATGTTTATGGTCTGTTTTTTGGTCTTTGCATAGAAATA
1_74281389	1	74281389	GTCCATGGGTTCATATTGTGGGTAGTTTCCAAAAAGCTACCCATGGTGGGCGACCCACACTAGGTTCACATGACACAACAACCAACCATTGATTGTTATCATTGGATGGTTGTCATGTCATGAGAACCCAGTCAATTAAAAAAAAAAAAGCTGCATATGTAATAGGCAAAAACCATTAAATTAGTGGTGGGCGATCCTGCA
1_75266092	1	75266092	CTTCTTAATGTGCGAGAGACAGATGCCTTTATCACTCACAGACATCTTAGGAGCTACTGTCTTTTACTGAAAGATACTGAAAGTACCAAAGTCTGTATGCGTGTCCACCTATGGCTATGCCAGTTCTAGCATGGCCAGTAGCCCCCTTTTATCCTGGACAGTCCTCTGTGTTAAAGTTCTGTCCAGATTCTGTCCAGTTCT
1_76212915	1	76212915	CGGGCAGCTCGCCGCAGAGAGGCGAGCCACTGCTGGAGCCAGGTAAGCCCGCCCAAGCCCCGTGCGGACGTCAGCGGGGCCAATTTCGGCCCGCTACACTCGCGCGAGGAGAATGCGTCCATCACTAACCTGATACCTCTGACTCGTACATTGGTTCCTGCCTGGGACTTGTTCCACAGTTCTTAGAGCTCTGATGTCGGG
1_80133734	1	80133734	GTCATGGAACTTTTTTGTCACTTCTAGCTGCACCTTCACCAGTTAGGCATGGGTGCGAATTTCATTTCGGTTTAGTTTTGATAAGAATGGACCAAAATCCTCAATTTTCTTCATATTCAGGATAGAAAGAATTTGAATTTTTTTAAAAAAAATTGTTGGAGAAACCGAAACTGATGTATTTGCCCATCCAGGCCCAGAGCT
1_80246024	1	80246024	GGCTTCTCTCTGCCATCATTGTGGTGATGACAGAGAGAAGAACCCCCCAGCTTGCCCCTCCCGCTCTTGCTCGGTTCGGTGCCCGCCACGGGTGCCACACCGAGCAAAGGCAGGGGGAGCACTTCTCTCTGCGGGAGAAGGCACGTTCTCTTGGGCCTATTCCTGGGTGGCCTCAGGAGAATGCACCTTCTCTCCCCGCCC
1_80444999	1	80444999	TTCACAGAAATCTGAACTCATTTGAATACATTGCAGATTTCTCCGACATTCCTAGCAGGAGCTATCCCCTTTGCCTCTTCACAAGTTCCGTGAATGCAGATATGAAAGTGGGAACAGTGGTACTCACATCCAGCAACTTTTACTGTCTGGAATGGAAAGGTTGTTTTGGGCGTATGTGCGAGAAGGGAAGCAAGGGTATCT
1_81310090	1	81310090	CCTACAAGCAGGGCCTGTAGGGAGGAGTAGCTCTCTCACGCTGTTTGTCTGTCTTTTAACAGTGCAATAGTAATCGTACACATGTCTATTCAGAAGTAAGCCACACTGAGTTCAACAGGACTTACTTCCAGATAAGTGAATATAGGATTACAGCCTAAGGGATGCTTGTCCTGGCTTTCCTATCGCAAGAATGCCCAAGAT
1_97039899	1	97039899	GGTGCCATCCAGATGTTTTGGCCTACTACTCCCATAATCCCTCATCACTGACTATATTGTGGGTTGATCAGAGTTGTAGGGCCACAAGTTGCCCATCCCTCCTTTAGAGGAAAAACTATATATATATGGGCAGGATTCAATGGGGCAGTTATGCCCCTGCTGATTCCTACCCACCCTGCTGCTTCCCTTCCACAAACAGTG
1_97737014	1	97737014	TGAAAAATTGCAGGCATTTCACAGGAAACAGAAAGAGTTTCCATAAGACTAGTGAAACATTTTGCGGGGTTAGGAGGGCATTGCACATCCTTGTTCAACACAGGCATGAGTTCAGCAAACTTCTGCCTGCCAAGCCACTGATCTGCATGCGTGTTTGAGCCATTCACCAACTGGGATGGACCTAGGTTAACTCCATCTGGT
1_103101990	1	103101990	TCACCTCCTATAATGCAATGGATCGAGGACCTAACAACTCTCTCAACATTTGAACAGGTGTTATACAAATGCCACTCGTGAATGGAAGACAAGAGAGAGAGAAAACTCCAAGTGCCAATAGAGATCTTTGTGTATTTTTATTTGTGCCCGTTGCATTTCGGCCTAAGCCTTTTTCAAGGGCGCTTATTTTCTAATGTTGTT
1_123420081	1	123420081	GGCCTGAAAGACCAAGGAAAAGTGTGGGTGCATCGAGGGTAAGTTTTAAGCAAGCACAATTTGGGACATTGCACACTTCTGTCCTGAAACTATGCAAGAGATTAATTAGCTTGCATTCTATAGCATTTACATGTACATATATTTACATATGTAAATTAGCATATGCAAATTTGTGCCATTTTTTGTCCTGTGGGCCTGAGT
1_133740801	1	133740801	TTTCTGGTTATAATGGCTGAATGTGATTCAGCCGACTCATCCTAAACATAGGGCCACTACATTGGCCCTATAATCAGAAATGCTGGGTTTGGTGTTTAAAACCCTAAATGGTTTGAGAGAGACCAGGTTATCCCAAGGCCTGCTTACACCTATGTGAGCTTCTCCGAGCATTGGCATCTGGTTCCCTGCTCCCTGGCCCTC
1_133966513	1	133966513	AGGAGGAGTTTGTGAAAGTGTGCAGGAGGGTCATCTAGGCTAAGATGGGCTATAAGAGGACACGCACAAGGATTACCATTCCTGACTGATGTCTATGGTAGGGATGTTATAGTACAACCAAGAAGGGCTACAGGCAGTGCCAATGGGTAACCTGCCTCAGGGGTGAGCAGAAAGTAGATCTCCAGATGTTTTGGACTTCAA
1_137562855	1	137562855	CTGGTGGCAAAAAGCAGCAATTTTACAAGGGGAAAAAAAGATATGCAGGGAGCATGCACCTTGTTTTCAAGAAGAATTGCACTCCCCAGAGACTTCTGGGAGTGTTCCCAGAACCCTCTGGGTAGTGCAATTTGGCTTGTAAACATGGTGCACACTCCCAGTGTGCCTTGTTTTCTTGGAAAATCTGTGCTTTTTTGCCAT
1_137670908	1	137670908	AAAGATATATTATTACTCTAAATCCCCGCATTTCCTTCTCTGTAACACGCACTCTGCATTAATATTGCATTCTGTTTCCCATCTTTTCTGACTTCAGGTGAAATCCTATGCTGACTGGGGAATGCTGGGACTTGCAGGACTTTTTACTGTCTAAGCCTGCATAAGATTGTGCCCTTCTTTTAGGGATGGGTGACCATTTTG
1_137748974	1	137748974	GTACAACCTCTGAAATCCCTTTCCAGGTCGGGCACCACAGAGCACCCACCCCACCTCATAGCCAGCGTGGTTCTTTCTGTGCCAGCAGGGAACCGAACACAGAAGACTGTCTTTGGTTCCCCCATGGGGGTGGGGTGTTCCCGGGGGTGGGGAGTGGAGGATCAAGGCACCACCGGATTCTGAGGGATCCAGTCGGTGCCT
1_137848722	1	137848722	TAGGGCAGCAGCCGATGCCTGTGCGTGAAACTGTTTATGTGGGGAGATCGGTGCACAACGAATCACCACACAAACTTGACAGAGTACGGCAAAGATCCAATGGCACGGAGGAAAATCCTGCGAATTACTTGGGAAGATAGGCGAACAAATGTCAGTGTACTGGAAGAAGCAAAGACTACTAGCGTTGAAAAAATGATCCTT
1_139052283	1	139052283	GTTCTCTGTTTTCACCAGCCTTCACAGTGGCACAGGGCCTAGAGAAATGACAGTTGATCCTTATGGTATAGTTGTTGAGACCCACAACCATAGCCAATGTGACCACATGGAGGTCAAATACATATTGAGCACAGGCATTGCTTAAGTTTGCTCTCCAATAAGCCAATCCACATGATGACCCCATACAGGTTCTCACACATA
1_139937176	1	139937176	CCAAGTAACGGAAGACGACACATACTGCTTTCTGTATATGCCACTTGATTTCCGATTATTATAGTGCAATAAAGAAAGTTGTCTGACTGGTTGTTTTTTTAAAAAAAAAATCTCTGACTTTCACTAAGTATTTCTGTTCCCTAACATTCCCCCTGAAAATGAACGTATGTATTGGAATATGGAACTCCTTCTGGATACTTG
1_144952824	1	144952824	AAAGATTGGTGTGTTTTCTTTTGTTTTTCCTAAACATTGTGTTCTTTTCTTCTTCCATTGCAATTTGATTAGGAGACTCCAGTTAGCACAATGTTTACAATGTGGCAGGCTGACAACAGCCATGCACACTTGGAGTCCATACATGCATGGTGACAGGGGAATGCCCTCATGATATCACCCTACCCCAACCTACTGCCAGAC
1_153560313	1	153560313	GGCATGGGAGAGATTAAGCTACTACTCCAGCCTTCCCCAACCTGGTGCCCTCCAGAAATATCTTGGATTAGAATTCCCATCACTGCTAGACAGCAATGGCTGTGCTGGCTGGGGATGATGGGAGCTGTAGTCCATCACATCCGGAGAGCACCAGGCTGGAGAAGGCTGCTCTACATGCACGCACGCACGCACGCACGCACG
1_167192827	1	167192827	GGGAAATGAATACCGGACAGGGCTAATACAGGGAGGGATGTTTCCAATGCTGTCTGCCAAGCAGCAGAGCAGAAACCACAGCTGGAAGGGACTCTTCCTCCCCTCTGCAACCCTCTTACTTTCCCCTGCAAAAACATCTGCTCTGGAGGGTTGGGAGTGCAGGTAGGGGGAGAACAGTGGAAGTCTTTTTGCACAAATGGA
1_168408903	1	168408903	AAATGGTTGCAATGATGAGGAAGAGGATGAGGAGCCATAGCGGCTGGTTACAATGGCAGTGAGAGAGGGCAGACTCACTGTGGCAGGGGCCCCATTGAGGCAGCCTTGCCCAAGGGCCCTCCAAAGCCTGGAGCAGGAACTGCTGCTGCTCATATGCTGCTCCAGCTTGCTACTCTAGACATTCCTGTCATCCAAGGCTCC
1_170623418	1	170623418	TAATCCCATTCTCATTCAGACAACACTGCTTCATAGCCTCCTCTTTTTTTCTCTCCACAGACTGGGGAACAGTAATCTCTTGTGGAGAGAAAAACACACAGAGAACAATTTAGCCTTATGGGAGTTTATAAGAAAAAGTCAGAATGCTTGAAGCTTTTTCTTTTCCTAATCAAGCAAAGAACTCGCAGGTTAGCTGATACA
1_174414225	1	174414225	GTGAATCTGTACAGCTCAACATTAAATCTGATGAAACAATTAGGCTCCTATTAAGAGTGTTGTACAACGTGGTAATGGGACTGCATTAAAGATACTTGCTATGCAAGAGTTATAAATAACACAATCAGAAAATAGCTGCACACCCTTTCTGGATGAAGGTTTAAAGGGAAATGCAGAGTTAACAAAATTGAATCATTTCTC
1_175408173	1	175408173	TTAAAAAGTGTGTGACATGATTCTGCTCCAAATTCCCTGCCCCAGTGACTGCTCTTCATCGGCTGCCACTTACAAGCTTGGGTACACCACACATTTTGTTTCACTGCACATTACTGAAGGAGAGAGGAAGAGGCAACTTGGGATGCTATGGCAACCACACAGTTAAGAACATAAGAAGAACCATGCTAGATCAGGGTCCAT
1_234154851	1	234154851	TTAGTCCTGGATAGACACACATAGGATTGGGCTCTTAGGGTGCAATCCTATGCATGTTTAGACAGAAAAAAGTCCTACAACTGCCAGCATGTCCCAGCAGACAACTTTGGTCAGGTCCTGCGAGACTTCAGGTGAGCAGGGGCATGTGCCGGGAGGGCGTGCAAGTGCTCTAGAGAGCCCCGCCAGCCACTCTCTTGCTGC
1_234782805	1	234782805	CCTGGACTAGCTGGGGTTTTGCCCACATCTGATTCATCTCCTGCTGTCCCCCCTTGAATCTTTCTGCCTGAGCTTTTTTTCTGAAATTAGGGATGTATCCGCGAATATCCGCGAGTCTCGGGGGCTGAAGTGAGGCCAAAATCGGCCCCGCTCGGGGGCCCCGAGGCTCACGTGCCTTACCTGCCTGCCGCTCGTCCCACC
1_235912766	1	235912766	CATTCTTTATGCTCTTTCAGCCCCACTCCCCAGTCTCTCATTGGTATCCCCCCCCAGATGTCAATAAGTTAAGTTAACATAAAGATGATACTCAGTTGTCTAATGTAGGGAGTTGCATTAGGATGTCTTCACTTACTGTTTGTTCTGCTGCATGTGCCCTCGTTCTGACTCTGAGCCTGCAAGGAAAAAATACACCACGTT
1_236799183	1	236799183	TTTGGCTGGCCGAGCAAGTGACGGAGTGGCCGGCCAAGTGGGTAGGCCAAGCAAGTGGGTGGGCTGGTGGTGGCAGCAGCACTGCTACCTTGCTTGAGGCAACAAGATACGTTGGGCTGGACCTGTCCCTGGGAGAACATCTCAGGGACATAGGAAATGTCAGATTCCCCCTCCAAAGCGCATAAAAACTCCTACAACTTC
1_237125147	1	237125147	ATGGAAGTTGTTTCTCCTGTTCCAATAAGACCATCCATCTACAACTGCACATTTTACATGTAGTGTATAATTTGAGCCTCAATATTAAGATTACTACTTTGGGACAAAATGATATACTGCCATCACTTTTTCCATAAACAACTGGCATCCTGCCCTTGTAGTGACTTTGTTTTTAGGCTCCCTGATACTCTAGGGTACTTA
1_237165633	1	237165633	CAGATGCAGCAGGTAAATACCACTGAGGTCAATGAGGCTAGTCATGAGTATATTTGCATAGCTGCATCCCATTAAACTTAAGTCCCTTTCATTTGAATGGATTTACTCTAAGTAGGACTTACATGGGATTTTACCCAGAATTTGGATGACATGTGCTAACCTACCTGAAGGCAGAAGCTGTGGGCTGTATGTGTAGATGTC
1_240460146	1	240460146	TCTGGGCCAGAGAGAGAGGTATGTGAACAAGCTGGTTGCAATGGTGAAGAGGAGCAGCATGTCCAAGTGACTGCTGCCAATGGGCCCCTGCTGGAGTGCCAAACCACATGCCTACCCTTGACGCTGGCCCTATTTGTGTGAGGAAGGGCAAGAGGGATGTTGGCTCAGGTTCTGCCCCAGGCTCCAGCCTCGCCCACCTTC
1_261799540	1	261799540	CTATTCTGAATGTTCGGACTTGTACTATTTGTGGCTTAACTGCTTTCATATTTTCTTTTTATGGAAATTGTCCTGGGATTATTTTTTTAATTGAAGAGTGCTATAAAAATATCTTAAATAAATAAATAAATTGTGCTCATGTTGATGGTCTGAACTGATTGATGGCCCTACTATCTGGAAGGAATGTTCTCCCCTGACCAT
1_262796904	1	262796904	TTTGTTTCCCTCCCGCTGGCTTTTCACCTTCTGCCCTGGAAGTGGCAGTTCTCTATTGCTGAGTCTTCCTCCATTGCCCCATAGCAGTGTTCTCCAACCTTGGGTCCCCAGATGTTTTTGGCCTACAACTCCCAGCATGTCGCCCTTTCCTTTTACCTCCAATCGTTTGGTGGTTTCCAAGCTTCTGTGCAGTTCCCCCCT
1_263386700	1	263386700	ACCCTTGTGCTAGCATGTGACAAAGAGACAGAACCCACAAGGTTAGATTTATAGATATGATCATAATTAATCTGAAGTGTTATGAAGAAGAAAAAACCCATTACAGCACGGTAGATAGAGTGTTAAGTCTAGATATAAGAGACCGAGGTTCTATTCCATTCTAGACTATGAAGTTCAATGAGTGGGTTACATTAAGTAAAC
1_276829163	1	276829163	TGAGGGTAAAATGTGAGGGTACTGGGTGGGGACACATGTGCGCCTCACCTGATTGGTGGACAGGCGAGTCCATTAGCATGGTAGCCCCCACCTCTAATCAGAACAAGGGTAGAAAGTTCATGCAGCAAGGGATCATAGCTCTCTCTTGCTCTTCCTGTCTCTCTCTCTCTTGGTCTTGTATTTCGTCTTTGCTATGGATTT
1_277784232	1	277784232	TATTTTTGTATACATAATCCAGATTCATAGACGGTTAAATCAATATTGCAATCCAGTGATACATTCCTCTGAAGCAGCAAGTAGACCACCAAGTGTTTGGTATTTTCCCAGCAGTTGTGCTGTGTTTCCCCATTCCAAAAGGTTGAAACGCTTCTCCTAAGGCTTAGTTCCTGGCAGTAAGGGCTTTAAGATAAAATATGC
1_278390391	1	278390391	ATTATAAGGTGGTCCAAGGACTTTTATCTATCTCATGCATGGACAGACACACGTAATTAAAACAAAAAGTTGGACACATACTTTAAAATTGAGCCAGGAATGTTCTTGGGAGTGATGTCATGTGATTACATCATTTCTAGGAGCATTGTATGGAAAAGAGATTATTAGCCCCAGGACTATGGGTTTCACCCATCTTACTTA
1_279061366	1	279061366	AAACAACCCCAGACTCGAGTCCCCTATTGACTTTATCCTTGGATCATCTGTGGAGTAAAGTGATGCTCAGCTTCTGTGAAGTGTTATTCAAAAATGGCTCAGTGTCTCTGCATTGCATCTGCCAAACTGGAGAGCCTAAAATGTTTCAGGGAGTGAGATACTACGCCCACCACTAGTTTGTCAATCAGTCTCCCATGTGAA
1_279640687	1	279640687	GTTTTCATGGCATTTCAGTTTCCTGCTCTGCTGAAACAAAAGCTGAACAAATCTTTCTCTAATAACCACAAAGTCACAGAGCTCAAACCTGCGGAAGACTATGGGTGTAACCAACCCAGTTCTCCTGTGGAAGTCCCAGTGAGGCGGGGGAACCTGGGAGAGAGGAGTGCAGGAACAGAGTAGCACTGTTGCACAGGTTCC
1_279961093	1	279961093	TATGAAACATTGTGCCTGAAGTGGCTCTAAGGACTGGGTCATAAGACAAAAAGAAAATGTAACTTCTAGCATAATTGGAATGTTGGTGATCTGCCAGGAACTCAGAAGTAAGTGGTTATATTAGTGAATTACTATTTTATGCAGAACACATTTTTGTCAACATACTTACTACCACAAAAGCTTTTGAATATAGGTCTGAAA
1_280225749	1	280225749	AAGATACATTTAGAAATGCATGGTGTGTGGCAAAAGAATTAAATACACATTTAAATGCACATTTTGATTGGATTTTGAAAAAAGCAAATTACTGCAGAAACGGGATGGATCAGACTTAGGAATGAACACATGTGAAAGTGGTATGGACCAGAAATAGACCAATCTGTCCATTCCTAGTCACTAAACAGGGCTGTGCAGCCC
1_280375943	1	280375943	AGAAGAAGAATTGGATAGATTCCTAGCTATGATACGGAACTTCCATGTTCGGAAGCAGCATGCCCTTGATGCTGGAGACAAAGAGGAGAGAGGGGTTGTTGCCTTCTAGACTAGACCTTTGGCCTGATCCAGCTTGGTTGTCTTATATTTTCATATTATTATGAATCACTAATATTGATCTCCCCTCCTTCTCTCTCCATC
1_280527521	1	280527521	CTAGTCCAGTTTGAGGGATGGGCATATTTGGGGAACCTTCTCTACAAGCCAACCTGCTGCAGGAGATTTGGCTTCTCAGAGAGTTCCTATTTCCTAGAGAAGCCTGGCAGTGACAGCATTTTCTAGCAGCCCCAGACCCATTGGACCATCACTAGGATCCATGAATTATAAGAAAGATGCTCTCCCTGGCCTGGGGATAAC
1_280672504	1	280672504	CTATGCCAGTCTTCTAGCTATAACGATTGTTACACATAGCTGCACTTTCTTGATTGAATACTGCAATATGCCCATGTTAAAACCATTTTCCCTGGCCCCCAGTCATTGCATAATACATTGATGGATGGTACCGCAGGCATCCATCACGCTGAAGCTGAGCGCGAGTCAAAAACTTTCCACCCCACCAGCACCTTTTTTTCC
1_297764774	1	297764774	TCAGGTTGTGGGAGGCTGTTCTCGTAGGGATGCACGATCCTCCCTAGGTTTTCCTTTGCTCCCAAGTTACATCACTGGGTAATGCTTAGCTCCCTTTAGTCCAGGGTGTTGAACCTCAGGGCCACACAGGCCAAATCTAGCCCATCAGGGATCCCAGTCTGGCTCACCAGGGTTCACAGGATGACTGCACACCCTTTTCCC
1_298108186	1	298108186	CAGCAAGATATCTTGGGCTGGACCTGGTCGGATGTCCACTGGCCCGCAATGTTTGGGCCTACTCAAGGTTTATCCAGCCAAAGCTAGGCATGCACAACAATTCTGCAGCTGGACCATTTTGCTAATCCTAACAAAACTCTTTTTGCTTCCCGTCAAATTCTTCAACCCCCTTGAATTTTACTGGGTGCTGACCAAAGGGGT
1_303190316	1	303190316	CCGCAATGGGGGAAGGAGATGGGGCAAGCAAAGCAGCCTGAGTCCCCTTTGCTCCTCTGTCGGAGAAGCAAAGGGGACTCGGCCGCTTCTCCTTCACCATACATCCCACCTCCTTTCCCCAGGAAGGAGGCAGGGTGCTCAAAGTCACGGTAGAACCAAGCCAGTCTCTGGTGCCACTCGTTGGAGGAGCAACTGGGGCTA
1_318973535	1	318973535	TAACTTTGTAAACACAGACAGCCATGTTTTACCCTGTCTGGGAACTTTCCAGATTTTTTTATTTTATTTATTTATTATATTTATTAATCGCCCATCTGGCCGGTCACCCGGCCAGATAAGCAGTAAAAAACCCCACTGCAACATAATCAAAACATAAGCAGCACAGCAAGCCAATTGTGCTTCACACATCAACACTTCAGA
1_319084281	1	319084281	ATCTGGCTTTCTTCTGATATAATCCACCGCACTGCACTGGCCCTCTTTTTACAAAGCTGTAAGGTTTTCTGTTTTTTAATTTTGTATACACATTCCTGATCTTCTTATTAATAGTAGTTTTGGAATAGGTCAGGAAAATGTTGAAATTTTCAGACAACTTTTCAAGTAACTTTTCAAATTTTTGAGGGGCATTTTAAGAAC
2_444128	2	444128	GTTCGCAAATTGCCAGACAGGTGCTCACATTTGATCTGCACAAATTTCCCAGTTTGGCTTTTCTGCAAGTTTCCCCTGTAGACTGAATCAGCCCCACTTCGATCTATGGAGGAAATAAGGAAATTTGCACAGATTTCACATTTGATTGCTGCTTGATTTGCTCATTTTCTCCATTCATGCAGAGTGACCAGTGATTGCAAA
2_7511971	2	7511971	TGGGCACATATCAAGCACCTGGTTTTCATCTCCTCCAAGAGCAGGTCTTCTGTAACGGCGATGGGCCTTAAATTGCCCATTCAAGACACCAAGCCACATGCGAATACTTCGCATTACAGCAGGGAACCATTTATAGTGTTGCAGGGAAAAGATTGTGCCCCCTGAACTACCGTGAGGACTTCAGCGGTAGAGGCTGGTGGC
2_7768112	2	7768112	GGAAAGGCAGAGCGCTGCAGTTTGTAACTGCCACATGACTTTTCCCTATGTGCTGGAGAAAAAGTTTTACAGGTTGCACCGGCGGTTCGAGGAGCTGATCTCACTGCTTCACGTGCTGGGCAAGAAAGACCCTTGCACCAGTGTTTCACTGGTAGAGCAAATCACTGTCATGCCCTTGCACCAACTGAGTGGTGGTTAGTT
2_8428319	2	8428319	ACTCTAGGCAGGGAGCTCACGTGAATAGGACTCTAACGTTATTCACAGTCCAAAATATACATCAGCAGCTGTAGTACTGTGCGACACGGCAGGCTGTGCGTTGCATGGCACCTTAGTGTCCATGTGTGTGCATTTACAGGAGTGTGATCTAGTGATAAGGTGCATCTATTTCTTACTCAGAGATTCAAGTTCTGACTGAAG
2_9786889	2	9786889	GCCTTGTCCACAGTTAACAATCTTAAGGTGCAATTATTCTATGCATGTTTAGACAGGGGAAAAAAGCCCTACAGTGCTGGCTGGGGAATGCTGTGAGTTGCAGGACTTTTTACGTTTTTAACGTATTTTAACGTATCTCTCTAAACATGCATAGGATTGTGCCCTTGGTCATGACACCACACCCAGAATAAAGAAATACAG
2_9845969	2	9845969	ACCACCCACTTCTTTCTCCCCCGCTGTGGTCAGTTAGATGTATCAATTATTTGTTTCTTTTTAATGACAGCATTGCATAATCATCAAGGGAGGCTCACTCACTAGCAGAGCAAAATGAATGCGGACCGGAGATGTTGTAGGCATTCTATTGGGGCACAGTCTGGGAGGCAGAATACACTCTCCATTCAACATGGCTCCACC
2_10399301	2	10399301	AAGAAATTTCCCTAAAATACACATTTTTGGTATGGATTTTTGGTCTGCATCTTGGTTTGATCATGTGAAATTATATAAATTAACATTAAAATGCAACCCACCCACCTCCCAAAAAATCTCCCTAGCTGTGGCTGATCTTACAGGGATCTCTGTTGTGGACACTTGTTTCCCTTTAAGAGGATGGATGGGGAGCAGGCAGAG
2_10451600	2	10451600	AAAAACTACTACGTTTCTCTTCACTGTTGCTCTCCGCCTACTAAGGAACCTGTGTGTTTCACCTACGCCTGGAGACAAATCTGAATATCTGCTGGATTTTGTATTTTCAAAAATCTGGAAATCAGCAATTATGAGTTTAGTTGTCCCAACATACCTGTAATCTGAAACCAGCACAACACAGAGTAGAGCCGAATCCATTTA
2_11067710	2	11067710	CCTCTGAAACTCCCTTGGAGGAGGCACTCAGAGGAGGATAGGTTTTGCATCAGCACCAGCCAGGCAGGTACTTTCTTACTGTAAGCCTCACAACATCACCATTTCTGGCACATCAGTGGAGGCCTGGAAGTGCTCCTGGAATTACGGCCTCAGCTACAGGACCGGGATTTAGGGAAGGGAAGCTTTGTGCTGCCTGGTGAG
2_13872232	2	13872232	GGAGAAACTGTGAGTAAGGAATGGGTCATGGAGTGTGCCTTAGGATAACATGAAAAATAGTCTCTGTCATGTTCTCGTCTGAAGAAGGAGCACACAGGGCCCAGGGTAGCAAGGCAGGATGGAATGTTCCAGCACCTGGGAGAGCTCCTAGCAAGCAGCTTGCTCCAACAAGGAAGACCAGATGGAAGCCTTTTATGCTTC
2_14107108	2	14107108	ACACCAATTTCTGGTGGTAACAACAAGCCCACAGTTTCCACAACTGGAAACTCTTCCCTGTTGAGAGGTTTGGGTGAACTGAATGTGTAAAGGGCACATTTTTACAATCGCACCCTTTCATCTTTGTTTGCATTTTCTTCCTCCACATTATCAGAGAGAGAATATAAATCTATCATTCTGTTCAAGAATACAATGTCAAAA
2_25051473	2	25051473	TGATCAACACCCAGTACATCCCCGGAACGCCCCTTTTTTTTGCCACCAGCACTGTCCAGCGGGCTTCTGTGCATGCAACTGGGAGGCATGAGAGAATGGACCTCCCTCTCAACCTGTGGACCTTCCTCTCCATGGGCAGAAAGGAAGATTTGCCCCATCCTATGCCCCTGGGACACCTTCCCCAGGGACCATAGGATTGCA
2_29959617	2	29959617	GTCTGAGCCAGAAGATGATGGCAGGACCCTGACTGTCCTACCCTTGAGGAAGTAGCCTGTGCCTCACCCTCATCAGGCTCCTCTGCTGCACACTGGAAGGGCCGAGGGCCGGGGGCCTTGCCAATAAGCAGCCAGCTTGTTTATAGTAATCAACCTGAAGTCCTCCTTCTTACATTACTCTGGTTGTGGGGCAGCTGCTTC
2_31420945	2	31420945	CAAACAAGGGGTTCAGAGCAGACTGGAACATAATGTGAGGGTCTGTGTCATCTTAACAGTCCCTTCTCCCACCTGCAAAATGAGTCTTGCTAGTAGACAGGCTCTAGTCATTTCCCTCTCTTTCAGCAGAACATGGGGAAATGGTGGGTGACCTGTTTGACCTCACCATTAGTGGGACAGGGGCTGAACATGGTAGAGAAG
2_34369078	2	34369078	TGGAGGAGGGCTTCAGAAGATGACCAAAGGGTCTGAGGAGGTACATACTGGACGTTCCTTTAGATACTCTGGTCCTAAGTCACTTAGGGATTTAAAAGTCAGCACCAACACTTGAACACCAATATCCCTGATGGCTGGGCTCTCTGAGTAGTAGTTTACCCAGCCAATAGCTGGAGATGGGAAGAAAGGGCATCAAAGCAA
2_38267093	2	38267093	AATATGAGAGCATGTATCAGTTGAACATAGTCCAGGCAGGAACAGTTACTGAAACAGTACCGAAGGTAATAGGTAGAAGCCATCATCTGCCATACCTTCTCTTGCTGTGGTTGTCCATTACTCAGAATGCTCATTGTTCTAACAGATTAATAAGAAAGCCACACAGCTGCTCCAGTAGTAGCAAGTTGATTTCATTAACAT
2_43256910	2	43256910	AGAACAAAGTGTGAATACAAATCAAAATTCAGTTAATGTGTGCTCTGTATTTTAAATGACCCACAAATTATGTATTCCTTATCTTCAGCTACACCCCTGAACAAATTACATATTCATTCAGCTGAAAACTGGGAACAATTTGTATTTCTCTTTTCATGGCATGCCCTTGGCAATGATGTGACCAGTAAATTCCCTTGGCAG
2_43516446	2	43516446	CAGTGGTTTGCAGGCTTCTGTGCAGTTTTCTCCTCCATTCTGAAACATTGAAGTGCCTCTCCTAAGGCTGAGTTAATTTTAAGCTACAATATGCTGGTATTTCTGCTATTTTCAGCCCCACTCCTTTTGCCTTTAGCCCACCCACCACTGGAATGCAGTCCCCCCCAGAGTTTCTCTGAACTGGAATGCAGCTCTTGGGCT
2_48208374	2	48208374	CATGCATATGAGGGCTTCCATGAGATCTGGAACCTGTCTCCATGCACCTATAGCTCCATGCACCAACCAAGGCGCCTTTCATACATTCCACCACATATGCGGTTGTCAGGAGTGTGGAGTGGAGAGTGAGGACATTGAGAAGCCAATGTTGGAGGCTTGTCTGCAGAAGATATAAGCCCCATTCATTTCAAAGGGATTTAG
2_55062276	2	55062276	ATGCTACTGTCGATGATATCAAAAGCTGCTGAGAGATCAAGGATAATCAACAGGGTCACACTCCCCATCTCTCTCCCAGCATAGGTAATCATACAGGATATCCAAGGCTGTTTCTGTGCCAAAACCCAGCCTGAACAACAACTGAAATGGATCCATGGTCTTGATGCTTTTGTGCTGATGGATGGATGGACAGACAGACAG
2_55183258	2	55183258	CTGAAAAGGACCTCTGAACAAAGTAAGACTAAGGCTGCTGCCCCTGCTTTGAATGTGAAAAGTCTGAGTTTCAGTCACTGGCATCTCCAGGTAGGAATGGAAAATAATCCTGCTTGAAACCCTGGAGAACTGCTGCCAATGAGTGCAGACAATACTGAGCTAGGTGGACCAATAGTCTGAGTCAATATAAGGCAGCTTCCT
2_55306116	2	55306116	GCAGAGGCTTGTCTCTCTCTGCGGTGGGAAGTGTGGGAATAGGCAGTGGGGTTAGGGTTTCGGTGAGCATCCAATGGCACCTTTTACGTGACTGGTGACATCTCAAGGCTCCCCGTTGCTGAGTTGTGTGGCTCGGTCTGTGGGGTCAACTCTTCTCACCCGCATCGGTTGCCGTGCGTCATCGTGTGGAGGTGACACTGG
2_55514340	2	55514340	ACCGTCGGACTGTGATAACGACTACGGCTTATCTTGGAACTGGACGGATTTATGACAGATGTTTCCCATCTTTCCTGGGGTTAAATTTATTGGCCAATTTATCCATCCTGCACTGAGCAGCAGGTTGCACTAGATAAACTTCAAGGTCCCTTCCAACTCTTTCATTCTATGTGGATGGTACTGGTTGCCAGTTGGGTACTT
2_55878086	2	55878086	ACACACACACACGTCTGATGCAAACATTTTCATATGGAGTGCATCGCTGGCATGTCTACCTTGCCCTGGGAGGCTAGCTGTAAATGCTACCTCTCCCACCAACAGGAAGCATTGAACTTCCAATGTCACCACTGTAGCTGGGAAGAACAGTTTCAATAACCCCAGGCAAAGAGCGTCAAACCCTATTCTGTAGCTGGGAGC
2_65495018	2	65495018	CAGAAAGCTTTTTTTGTGCTTGCTTTTGCGCAACCAAGCTTCTGCAACCGTTACTTTTGCTTGATCAGTGTGCATGTGAATTTTGCCATTTCCATGTGACAGAAGCAAGTGGAAAGAGGCTGCATGAAGGGTTCTATGCACTGTAGACTCCACAGGCAATATCTAATGGGCAGTATCTAATACTGCTGCTGCGCTAGCAGG
2_66604675	2	66604675	GGCTTTAATTAAGCTTTAGAAGGAACGGGAAAATGAGGACACAACTAGTGGCCCTGCAAAAACTAGATTACAGAGTTTTAAAAATATCCCTACTTTTAATTCCAACTTTATTTACTTTCCACACTGCATGTTCTTGGCACATTAGACAAATGAAAATTCAAATGCGCACATGATTTAATGCAGCCTTCACCAACTGGAGCC
2_90557867	2	90557867	GTTACACAAGTTCCTAAAGAAAAATACAAAGGAAAGAGGCAAGGAGTGGCAATATTACCCAATGTTCTTATTGTTTTCGCCTTCATTCCGCATTCAAATCCTGATCTGCCAATGTGCCACCACAAGCCATCCAAGAATTGGTCTGCAGTGACAATGTACAATGATTACATGGATGCTTTTGCTATGTGTGATGAAGCAGTG
2_90842465	2	90842465	ATTGTGTTCCAATTTCAAATGTTTTTAAACTTAAAGCTCTCCTAGCAAATGATTAAAATGGAATACTGAATGGACCGGTTCGCATGACCCAGGCTGTGGGCGGGGGAGGCACCACAGGGTGATCTGCAGGGTCCGGCGGGGCATCGCAGACGACCTGCGCCCCGCGTGCATGGGCAGACCCCGGTGGAGCCAGCAGTCCCC
2_91647113	2	91647113	TCCTCTCCTCCCTCCTGCAACCCCCCCCCCAATGCCAAATTTGCTCCAGAGGGTCCCCCAACCCTTTGGAACAGATCTGGAGAGTGCATGGGGGGCTGCAAGGCAGAGGAAAGGGTGAGGAATTCCCATTCCACCAACCGCGTATTTCTGCTGGTGGAGTGATGGTTTTCAATCAAACACACACACCCCATTTAAAATGTG
2_98478512	2	98478512	CACAAGCATGCCAATTGATTCTCCCCTCTCAGTTTTCAGATTTTATTTTCCAGCTGAAACTCAATGTTCCATTATTATTCATTTATTTATTTCATTTTTTTATACCGCCCAATAGCCGAAGCTCTCTGGGCGGTTTACAGCAATTAACAAGACATGAACATGCTCAGTCGTCATTAGACTGGGGTTGCTGTTTTTGGAGGA
2_102156894	2	102156894	GCCACATTGGCCCACGCTTGTTTGCTGAACAGCGTGTTTATGGAGTGTGTAATAAAAGACACTGCTGCAAGCTTTTTATAGCTGTTGTTAAGGAATGTACCGAGCCACTTTGGAAACAATTATAAATGACAAAAGTATTGTCCTGGCTATTCTATGAATAGAACTGTCATCTCTCAGTGGAATATAGGGTGAGGACAGACG
2_106105122	2	106105122	AGGCAAAATGGGGCAGGGCCAATGACAAAGTGGGTGCCCCCCCCAAAAAAAATAAAAGGAAATACCAGCATGTATTAGCTTAAAGCTCTGACTGCCTGTAGCTCAGCCTTAGGAGAGGCATTTCAACCTTTTACAGTGGGGGAAAAGGCCGCCAGAAAACCACCAAATGATTGGCAGTCAGTGGGAAAGGGGTGGGGCCAG
2_106197927	2	106197927	AGACCCCTCCTCTAGTTTCCTGCATTGAGCAGGGCGTTGGACTCGATGGCCTTGTAGGCCCCTTCCAACTCTATGATCTATGAATTTCTATGAAATCTATAATCTTTAACACTGAGAAAAACCCTAGTGTCTGTCTCAGGTCTTGGATTCTTACATAGCCTGATCCTTGGCAGGCTGTGATGGACCTGGTAAGTGGCTGAG
2_108312103	2	108312103	CAATGGTCAAGAATGCTAGGAGTTGTAGTCCAAAATTTCTGGAGGGCACTAGGTTGGCGAAGGCTGCAGTAAAGGGGTATGGTATGGAATGTGCAAGCTGGAGCCATTTATGGTTGAAACATTTCATCCAAATTCATAGCCTGTACTATCCAAAGACTTGCATCAACCTGAGCTACAACCAGCTGAAGGCCCTTTGGGTCA
2_153157166	2	153157166	GTAAGCTGGGCCTGTTGGGTTGGATGCCCTTTTTATTCTTTCATTGCTGGGTTTTTAATTGTGTTTCAATATATTTGTTTTATGATGATTTTAATTATGTTTTTATTTTAAATGTTGGCTTTATATTCTTGTTAGCTGCCTTGAGCGCTATTTCCTAGTAGAACGATGGGGTATGAATGAATGAATGAATAAAATAACCAC
2_153434614	2	153434614	ATAAGGTAACAAATATAATGAGGACACTGCTACATCTGTGCTCTCCGGCTGAGTCACACCACAAAGGCGCTTAAAATTAGCCTTAGTAGGAGTTTGATGCCACGCTTGTGAAGGAGTGGAGAGAACTTTTTCTTGGTGGTACAAAGAAAAGTTTTCAGGAGCAGGGGCTGGTGATGAAGTTGGCATCCCTGCTCCTCACTC
2_153920209	2	153920209	GTACTTAAATGTTTTGTGAAAGTTAGTCCCTTTGAGATCAATGGGGCTTACTTCCATGGAAAATAATTGAGTTTACTGTGTCAATGCTTGCTGTTTTGTCCGCAAAGATTTTGGCTACTAATTATTGAGTATAAGCATGCTTGCAATATGCCACAGAGTTGTTGTAGTGAAGAAGCTAAGAGCTGGGAAGTCTCTGGTTCA
2_160933325	2	160933325	GAGAAGTTATCTCCACACCCCCGGATCCACACCCCTCCCACAATGCAGCAATAAAAACATTCAGATTCAGGGCTGGCGGCCAATCCCAGTCTGAGTTCTCCAGCACCACATGGCACAGTGGGAGTAGGCCTCCGGATGTGCATGTGTTGGGGGAAGGTGACCCCCTCCTTCCCCCTTCTACCGTATTTTTCGCTCCATAAG
2_164455959	2	164455959	AGCGAGGTGGTTAATGGCTAAATGCGATGGCTCCTGGAAGGGAGCGGGCTTTGCGGAGGGGTGCTCAGGCTGTGCCTCTTCCTCCTAACTGGCAACAGCACGCAGGCAGAGCAGGGGAGAGGTTTGAGCTGTGGTACCCAGAGACACACAGAGAAAGGGCAGCTTGCCGCCTGCTGCAGTCCTCAGCGCGGTTAATCACGC
2_168415798	2	168415798	TCCAACCGGAAGTCCCCTGGAATGACTAGGACATTTTCTTTCTAAGCTTTCATAGAATTGCACTCTTACATACTTATTTATTACATTTAGGTCCAAAATCAACAAACATCATAGATCCCCTCCATCATTTGTAGGCCTTTGTTTGTTTGTTTTTAGTAACAAATTGACCTGACTAGAAATGTAGGCATTTGTACTGGAAGT
2_170897795	2	170897795	ATAGAGAAAAACTTTCCTATTTTTCAAATTGCCTAAAGTCATAGTTTTTGTTTTAGTGATTAAGCTAAACCAGCTAGCATCTAAATGCTAGTCCATATTATACAGATTACAAAGTAGATTATACAGAACCTGTGGGTAGAATGGCAAAGCCTTTGTGGAGGCCAGTCGCTCTTGGGGACTAATTTCACTTCTCCCACTATA
2_183157802	2	183157802	ATAGAAGTAAGTTTTTCTTTCTCATAATACTAGAACATTCTCTCATCCAAAGAAGCTGAGTGTGGGAGTTTCAGGATTGACAAAAGGAAGTACAGTACTTCTTTACACAGCTTGGGAATTCATTTCTATATGGTGTGGTGATGGCCTCCAACTTAAGTGGCTTTAAAGGGGTCTAGACAAATTCATGGAGGATAAATCTAA
2_183270219	2	183270219	TCTATGCAGAAGTCACTGCATGGAAGGAGTGAGAGAGAGGATCAGCCCTGGACACATGCAAAGAATGTGCCCTACTATTAGGCAGAGTGAGGAAACTGCCCCAGGAAGCAGATGCTGGGGGGCAGCTCCCTCCTGAGCTCCTCAGCCAATCCCCTTTCTTGGATGAAGGAGCTATGCATGCCATACAGTCTGTCCTGCACC
2_183350319	2	183350319	CTTTTTGGAGAAAAGCTAGGATATAAGTGAAACAAACAAACTAGCATCCTCAGTGGGTAGGATTCATCAGGAAAGGATTAAACCTCCCTGATTTTGCACCATTGTCTAGATCCAGGCCAGGGCTCCCATGATGCTTTTTTAAAAAAAAAAAAAGATAGGCAAATACAATCATGTACTTAACGCATTTTCCAATTTGCCCTA
2_185071124	2	185071124	ATATAAACCCCATTGAGTTTAATAGCACTCTAAGTAGATGTGTATAGGATTATACTGCTGTAAATGAAGGAGGGATCAGTTCAGTAAAAACGAACTCCTCTGCAAGTCAAATGCCTGCTGGGACAAAAATGTTGTACTCAGGCCGTGAGAGGGGAGAGGGGGGAGAGGATTAAATGAACCTCCCTTGTCCGTGGGTATGTC
2_209431905	2	209431905	TTGTCTAGGGTGCTATTTATCCTTGGGCTGGCCCTGCTATTGTGGACTTAATTCCTGTGAAAAACATGGGACACTTAGATGTCCATTTAAGTTGGCTTTCCGCTGTGACCCGCCCCACCCCCAGAGATGCCAATGTACAGAAAGGGATCAGGGCTCTTGGAAGGACACTGGGGTACATCACACTTCTCTTGATTGATAATT
2_215322267	2	215322267	TTCCACAAGCAGCACTGGAAAGCCAGCTCCAGCCACTCAGTGCAGACAACGTTGAGCTAGATGAACAGATGGACTGACTTGGTGTAAGACAGCTTGCTACGTTCCTATCATAGGATATCAAAAAGAAATTAATGGCCGCACATATTCTTCTCAATGGAGCTTGCTCTCTTGCAAGCTGAGGCTGAGGAAAGCAGCTCCAAA
2_217739156	2	217739156	GGGTGGAACAACCATCGCAAGCTCCACTTGACTTACCTTTCCGCAGTTTGGCTTGCGTCTTCACGAGCTGAGCCGGGGAAAGGAACTTCCATTTTTCGGCACTATGTTCCTTATGTAAAAAACAGCGTAACATAAACTATGTTAAAACGGCCACAATTTGCATAACCGGTGCTACGTTTTTAAAGTTAAAAACAGCGTAAA
2_217900962	2	217900962	CTCAGCGGTCAAACAAAATGTGCAAGCTTTCAACATCTCTTCTACAGGCAAGATGTTACCAAAAAAAAGTTTGCAGGGGGGATAGGAAGCGAGAAAATGCTGGTTTGATTTTGAAGCCCAGTCATTCCAACAAGTGGACAGGGCTGTAGCTCAGAGCAGAAGGTCCCAGGTTCAATCCCTGGCATCTCCGGATAGGGCTGG
2_219003653	2	219003653	AACCATGTACGTGGCGCAGCCAGCTTTTTGCCCTGATTATAAAATGTTTTTTAAAAAAAATAAGAAGAGAGAAAAGGTACTATGGTGAACTGCATCAGTCATGTGGGCCCTCAGCATGTCCCATACAGGAACAGGTACTGCTGCCGGGTCTGGCTGCTGCCACCCCAATCACCTGCTGCTCTCTGGGAGGTCATTTGGTTG
2_219110609	2	219110609	TCACTTGCTAGATGATGGGTAAATGCAAAACATTATTTTCTAAGTGCAGTGATGATGTTGCAGACTTCTGTTGCAACTCGATCCAGGGTCTCCTGACCTTCGTTTTGCCTCTGGGCAGCTGAGATTCCTAAAGTAACTAAGAGAACAAGCTTCCGGTGACTGAACTGATGGTGCTCCTGACTTCCTGACTTCAACAGAATC
2_219286280	2	219286280	ACTGTTTTATGCCTTTACCACTCTTTCCTGAGCATCAACATATTTTCTAATGGAGGTACATGGTCAAGCATTAAGTAAGAGATAGGCAGGTGACAGCTATCCACTTTGCCAGCAAAGGGTTGCTTTTTTACAGCAGTTTGGTGAATTACTATTAATTGTCTACATATCTGTTCATGGACACAATATTGGTCCATCAGCAGC
2_229277399	2	229277399	GGGCTGACTTGATTTTGCTAATTGCCTGCTCCTTGGCTGAACTGGACTTTGTGCACATTTGTGGTTTTCAGCTTTGGACATTATTCCCTGTCCAAGCCCAGACCCCTGTAAACAGGACAAAAAGCTGGGAAACTACCAAACTATCAGGTCTGGGTGTAAGAAACACCTGGTGATGTAGGGAAGGGGGTGGTGCCATCTGAG
2_232343373	2	232343373	ACATACCCAGCCACTCTGTTCCTCTCCAGGGCCCTGCAGCATAAACTACAGTGAGAACAGCTTGCATGTTGAGGGCCTGGAGTGGCATGGAAGGGCCTCCAAATGATGGCAATGGTTGGATGCATTGCAGGCAGCATGCACCCAGCACACTATACACCTAATTGAGGGCCAGTGGTGAGACTCCCATATAGATAGAAGGCC
2_232459632	2	232459632	AGGCTATTGCCACCTGCCAGCAGTCTGGAGTTCTTAGGCCTCACATTTGCTGCAAATTTGGAAGCTGCCATTCTAAAGCACTTGGCTTGCATGGGCGGTATATTCAACATGGTTGCTGCAAGAGAAATGCTTCCTTCCATTAATGGATGTATAACTTGCTGTGCATGAATGCACATGACAGAGGTGGTGAAAATGGTTGGT
2_232679465	2	232679465	TAGGTGGTGAATAGACCTCTGCATGGGTGGAGCTACCCCAGATCCCAAAACCCTGTGCAGTCAAAACAAAAAAGCAGGGAAAGCCTCCATCATGTGCAGAGATCTATGCGCAAATAGCCTGAGCCTAAGCCTGAGCCTTCCACATGCATGCAGAGAGGAGGGGGCCCGGACTGGAAGGATCTCTGTGTCCTCAAGCCTGGG
2_234981555	2	234981555	GTCTGGTCCAAGTCCAGTTTAAAGATAAAGAATCATACGAAGCCAGGAGAGCAGGGGCTTTGAAGTTGTCCATCCACAGTTAGCACCTGTATAGAAGACCGAGCAGGTACACAGGACATCTTGTCATGGTCTTCCCCACTGTCATGAAATGTACTCTATTTCTACGTATTTAAGTTATAGTCATCCATTCTAAATTTGTGT
2_235012817	2	235012817	GGCAGTGGCACTTTTGAATGGGGGCGGAACTGGCTCTCACCCTTGCTCTGCAGCTGCTGCCTACCGTCTTAAATTACCCCAAATGCAATGCCTGATGTGGTGGGCTGAATCCCTCCCTCCCAGCAGGCCCTCTGGAGGACAGATGACACCAGTGGGTGTGGCCATGCCCATTGATGTCATCAGCCCCTCATTTTGCCTTTC
2_236044342	2	236044342	TGATGTAGTGTAAAATGTTAGCATGCAATCTGGATGCCTTGGAGTTTCATCAGGCTGAAATCCACCCTGAGCTTATCCCAATAAACCAGAGGTGGGCAATTTGTGGGCCCTCCAGATGTTTTGGCCCTCAAGTCCCATCGGCCTTGGCCACCATAGTCAATGGTGAGGGATGATGGGAGTTACAGGTGAAAACATCTGGAA
2_243782696	2	243782696	TGTTCATCGGTTAAGGCAGCAGAGCTGAAAGATGGAAGCCAAGAACATTAGATACCATATTGCAAAGGAAAAACGAGTTAAATTGTCATGAAACTGAAAGAAAATCAATGTGACAACATTGGAGCCCCATTTCAATCTGTTGTTGACATTGTTTTCTGTAGTAATTTTCTCAAAATGTTAACAGTATTGAGTTTGCTTATT
2_248448231	2	248448231	ATCATTCAGTAGTATTGCTCTATCCAGTATCTATGAGCCAATCTAGATGTTAAACATCGGGATGGACAAAACTGACAGATTTAGCTTTCTCCCACATTTGGGTTTTCTTTTTTAAAATCTCACGTTCTTTCTCTCCTGAATAGGAAGAACTTTGCTAATTTTGGTAAACTCTTACTAAAAAACGAATGGAAATGAAATCCT
2_255722469	2	255722469	CATTGCTGGCTGGCTCGCAGGGATGTGGGAGGGAGCCACCCTTGGACCCTGGCAGCTTTGCCCCATGGGGGTGGAGCAGTGAGGACTGAGCATAGTGGAAGCTGGGTCTTTATTGTATTTTAATCTGTGTAAATCCATAACAAAAGAAACAGCATTGTGAGAACTAGGGATGCTCAGCCTTTTAAACTCACTCCTTTTGTG
2_275675828	2	275675828	ATTTCCTGTGTACATAGAATGAATGAATATGTAGCGTTCATATAGTCATCTTCTTGAGTGTTCACATACCTTACTTCTGTAATCCTTGCAATAACCCTGTAAGGTGGGCCAATATCATTCTTTCGATTTCCAATGTTCAGAGATGAGTGCCGTTGCTTATGTAGCCAAGATCTCACATGCACAAGAGGTAGGTACTGGTCT
2_281509623	2	281509623	GGAGGACACAAAACAAACATTCAAATGAATAAATGTTTTAAAGTAAATCTCCAAACAATAAAATAAAATGGAGGGAAGGGAATCTGATCTGCAGAACCTTTCTTTACAATCTGTCTCCTTTCGTTCTCCTCACAGTCCCTTCCAAAAGAAGCTCCCTACAGTGGCTTATCAGGTTCAAAATGGGTTGAGATGCTGCCATTC
3_14338721	3	14338721	AATAATAAGAAAAGCCAGCCGACAGGTTCCTCCGCTTTTTTACTGACTCTCCAATTCTCTCTTTATGCTGTTTATGAGTTTGAGATGTGCTAGACAATTCCAGGCGCCCAAACAATCCCGTGTTGTGTTGGAGCCAAGGGCTCACAGGGTTGAAGTGCTCAGCTTTTTGATTAGCAGAGACATAATCTGCCGCCAGCACCT
3_15990148	3	15990148	TGGCTACATGTTCCTCAGGGTGGACCGGTGGAGGCCAACATGCGGCTCCAGTAGCAGAGAGCGCTTCCCTGCCAGTCCCAGAGGATCTCTCTTGAGAAGCGGACTGACTCTTCGCAAGCCCACATAGGTAAATGAAGGGCCGAAAGTAGGGCGGCTTTGACACATTGCCAAAAAAGAGGGGGTGAAAGAGGACGCCAGTTT
3_16878950	3	16878950	TAAAGACATAGCAAACTCCAGCTACTATACAAGGAAAGAAATGTAACACAGAGACCATATTCTGTTGAGACCAAATGTGGAATACTTAACAGAAACTGACATTTTTTTCCCTATTCCAGAGAAGGTACAATTGTCAAATGCACAGGTCATACCTGAAAATCTAAGCTCATCTACTGAGATTCTGCCAGAGTCATCTTGTAA
3_18404438	3	18404438	GATTGCTTTTGGTACAACAAGATCCTAATCCAACAAAGTCCAGTGCCACAGTAGCACAACCTTAAGAAAGTCATTCAAGAGATGTGATGGTCCCCATAGCTACATTATAAATACCAATGAACTTGGTCCAATGTGGATTTGTGGAGTCTGAGGATCAATTTCAGGTGGACTCCCCAGATCATATGAGTCAGGTCTCAAATG
3_18651050	3	18651050	GGCTATGCCCTGTTCCATGAATGGAAGGGAAAACAGGCAAAATACTCTGTGCCCTCACTCCTTTTTGCCATTCTCTCCCTGTCACCTTTTCTGCTGACACCGGGTTGGAAACCTTTTGTTTTTCTGGCTGTCTCCACCAAACCAGCCTCAAAGCTCTCTGGATCTTGGGTATCTCCTTAAGGTAGTGTGGGGGTTGGCTAT
3_18916727	3	18916727	CATTTGGCCCCAGTGTATAGTCGGATTGCTCACTGGACAAGAGTGTGGTCTTAAACCAACAGGAGGTGCATAGGCAACATTTACAACCAATTCTACAGGGCTAAAAGACAGGCTTGTGGCTTATGCTGGCTCAGCTTGTCTGAGCGTGGAAAGCTAAGCAGGGTCAGGCCTGGTTATTACTTGGATGGGAGACCCCTCCTC
3_21549932	3	21549932	AACAACCCTGTGCAAACCTTTGAGGGAGCGGCTATAGCTCAGTGACCAATACCACCCCTGACACAGGTTCCCCATGAACATACACTGACTGTACAATCAGTCCATAGTGCAGGAGAGATCTCACGACGCTCTTGTACCTTAGTGAACATTCATTTCACATCTAGTTCAACGATTTGTGCTGGGTGAGGCATAAACCAAGGC
3_26992161	3	26992161	CATGCAGACTTCTACCACCTGCTACCCCACTCTCCCCAAAGGGGAAACAGGCTCTTGAGGAAGAGGGTGGCAAGCAGCAGGAGGCCCCACTGCACACAGGAGAGGACCACACAGGCCTCTTTGCACGCTGGAAAAGAGATGATGGGGGGCGGGCGGCTATACTACAAACAACATTCTCCCTGATGAGAAATTACATTCCAT
3_32888462	3	32888462	TGCCTCCCCACCCTCACCACTGTGGCTAGGAAAGACAAACTGCCCTGTGTGACACAACCAGGAGAAAGAAAAGCCCTATTCAGGCATTCTGTACCAGAATTGAGCAAACACACAAGGAGAGGGAGCACTCCAGCTCCAGCATCCCTGCCTCCCCACCACATGTTTCCATCTCCCTGTACTGATGGAGGGTGATGGTCTGAA
3_40339761	3	40339761	GCTAGGCATTCTGGCCTGGCTGGCTCTCTGGAGAGCTATGCTGGCTGGGTTATTGTTTTTTTTTAACAGCTGACACAGCTCTTCAGAGAACCTGACCACCGGTTTGCTCTGAGACAATCCTCAACGCTAGCCAGAGGGCTGGTGGTGGCTGCTCCGGAGAGCCCTGCTGCCTGGATGCTCTCCCTCTGCACCCAGTATTTG
3_40457708	3	40457708	CAACCCACAATCAGGTCCTTCATAGGTTATGGAGCATGACATCTGATCCCAGACTGCTGGGTTGTTTAATCCATGGTTTGTTGTTGGGTTAACTGGGTCCGAGTTCACATGTCATACTCCATAACCTATGAAGGAGCCGATCATGGGTTGTGAGGTAAAAGCAGAAGAGGTGGGCAAGCTGCAGGCCAGGCAGCATGACAG
3_40579316	3	40579316	ACCTAGCCGCCCTTGGCATGGAGTTCCAGAGACTGGGAGCAGCCACTGAGTAGGCCCTCTCTTATGGCACCACTAAATGTGCCTCTGAAGGTGGTAGTACTGAAGGAAGGGCTTCTCCCAAAGATCTTAAAACCCAGGCAGGCTCATATGGAAGAAGACACAGTGATAACCAGCGCTTTGGGTTGTGCCTGGAAGCAGACC
3_41056110	3	41056110	AAAAAACCCAACAAAAAACTTTAAGCACCCCTAGAAAGCCCCCAAATTCCCTCCCACCTCCAGAAGGGGAGATGGTCTTGCAAAGGTAGGGGAGAACTTTCAGCATAGCAGTTTTAAGTAGCGCTCAGAAACTGATCAGAAGTTGATGGAGTTGGGTGGGCTATTTTTTTTTTTCTGCTTCCAGGAATGTGTTCAAACAGT
3_71723631	3	71723631	TGTTTCATTTTGTGATTAGAAGAGCCTGTTCCCTCACCTCCACCCCCATATGCTTCCCACAAGGAAGTTGGAAAGCTGCACTGGATATCAACTGTTCAACGTTGAAGCTTCCAGAAATAGTCTTAATTCAGCCTGTCATACACAGAAGATCATTTTCCTTGGCCAAATAGAGTGGGGAGGGTTGGATGGAGATATGGGATG
3_71906524	3	71906524	CACTTTCCAATTTCTGAAGCATTTTACCGGTACATGTTATTTCATTCATCTCACTCCCATTCCCCTTGGTGGCTTCCTCGTTAGTCAGTGACCTCTTGCTTCTCTAAGGCCCAAAGATGTAGCACCATCTTTGTATTCATTACCAGTCATTAGGTAAGATCTGCAACTACAGTTGTTTCCAAAATGGCATTGCTGTTGCTT
3_72037432	3	72037432	TTTTAAGGAAGACTAAGAGAGCAATCCTATGGGCATCTAGCTCAAATGATGGAGTGCTCCAATCTCGGAGCTTTCCATCCATCCTAAGCCCTACTGGACTCTCGCCAGCAGGGCAAGAGGAGTGATGAAGGCTTTCTTAGCCTCTCCATCCTCCTTAAGAGCATTTTTCATTGAATGGACCTCTGAGCCCATCTAACTGGT
3_72581570	3	72581570	TTTTTAAAAATCAATGTACACCAAAACAGAATAAACAAAGTTTAAAAAACTGATCCATTCTGCACACATACAAAATAACAGAAGCAATTAAAACTTTTATGAAACAGCAGCACCAACTAAGAATTCCAGCAGATAGTTGATCATACATTTAAAAAAACCTGACTGGAATAAGAACCCTTTACTAAAGATGGGCAAAGTGGA
3_72790053	3	72790053	CCTGTCCCCGCCCCTTTCCCCCAACTGCCAGTTGTTTTGTGATTTCCACAGGAACACATTTTTCCTATTCGAAAAGGTTGAAATGCCTCTCCTAAGGCTTTGCTACTGGCAGTAAGAACTTTGAGCTAAGATATGCTGGTATTTTTGGTATTTTGGCCTTGCCCCCTTTGCCTTTGGCCCAGCACACTACTAGAATGTGGC
3_81620544	3	81620544	CTGCTCAGCATAACAATAGTGCATTAAATGATCAACACTTGTCTAGGATGTACTACTTCCTTATTTTCCTTAAAACACTGAAACTAAGCTATATTTCTGCGCTAATTGGAGCTTCTGAGTAATCTTCAAGGGCAGCCCCACGTATAAAGTAGTGCAGTAATCCAACCCGGAGGTTACCAGTGCATGAATCACCATGGCCAG
3_83525640	3	83525640	CAGTTACAAAGAACTTTGCAAATTTGGGCAAATCCTTACTTTAGAAAAATGAACTGAGATGAAGTTCTCACCCATCTGCATCAGCCAGATTCAATAGGAAGAGCTAGTCCCACCTTGATGTACCTGCTGCCTGCCATATAGCTGTTAAAGATGAGGAGCCTGTCAGAAAAGAAGAGAACGCAACCCTAATTAAGTGCTAAC
3_86263633	3	86263633	TCCATTCAGTTGAGCCAGACATTTGGTCATCCAGGGGAGGAGGAAATCTGAGCTGTGGTTGCTAGGCAACCACAGGATGTGCTTTCAATTTACCCTCAAAATGTAGTAAGCTTTCCTGCTTGTCTTGTCTCGACTTTGCAAATGGTCAACCAGGCCCAATTCCTCCTCATTCCCCTAAGCAATGCAAACAGGGAAATGGGA
3_90072014	3	90072014	CATTTCCATCTGTGTTTCTGGGTGCTCTCCAGCTGAAAGGCAATCCTTTTGTTCCTCTCGGAGTACTTGCACGGGAATGACAATTACCTTCAAGAAAAAATTTGGAATGACATCGGGGAGAAGCTCCTTTTCTTTCTGGGTTCAGAGGGTCATTCTAAAGCGAGCAGCCCAAATCAGCATGAGGTTTGTGAGCAGGGGATA
3_90340739	3	90340739	TCATCGTCCCTGTATTTGCTTCCTGGTTGCCTCTGCCTTTGGAGAAATATTTCTCTCTTCATGAAATAATGGCTGGTGGGAGAATTAGTGTAATAATGAACGCAAACAGAAAATTAAAGGGCTGGTTGTTGAAAAGGAATAGGGCCGGTGTGATAATAATAACCACACTAATAACAGTAACGGCCACGAATGGTTATGTGG
3_90465374	3	90465374	TTACTGGTGCGGAACGGGGCAATTCTTACTGGGAATGCAATATCTGGGGAGAAGAGGCTTATCTTTTCACTCCTCAGCCACAATCAGAAACAAACAAAAAAGGCCTCATGTCATGCAGGTAGGAGGCTTAGGAAAAAAAGTTCCGGATTGCGATTAGGTCCTGAGCTACATGCAGGGGGTGATTTTCATTCTGATTGTGAT
3_90588753	3	90588753	AAGATCACACAAGCAGGACATGAGTGCGACAGCACCTTCCCTTATGTGGTGGTTCTGGAAGCAAGTGCATTGTAAATAACCTTGCCTATTATAAATGCTACACCTACTATATAAATGTGGTGTAGTGGTTAGAGTGTTGGACTGGGAGTCGGGAGATCCCCGGGGGGTTCAAATCCCCGCTCGGCCATGAAACTCACTGGG
3_90749724	3	90749724	GACTCTCAAGACATGGACCACACAGGACCTTTTTAGTACTTTAGCATGAATACAGGCAGCAGCACCTACATTAATAAGATAAAATTGCCATCTGGTGGCAACCTGGAAGTGGGCCTTCTCCATGGTGGCACCCACCTTATGGAATGCCCTCTCCCATAGTATTTGGGAGGTGCCAGCTGTGGTGTGCTTCAGGTGCCAATT
3_91139310	3	91139310	TTTTTGAGCAATGTCCTAGGACAGGTGGTGGCAGCACAATTCCAGGCATTCTTGGATGAAGCTACCTATTTGGATAATTTTCTGTCTGGGCTCAGGCCTTCTTTTGAGATGGAAATAGTCTTGTTTGCCTTGGAGGATGACCTACACCGGGAACTAAACACAAGGAGTGTGTCCCTGTTGATCTGCTGCTGGACCTCTCTG
3_113472763	3	113472763	TCTCTCCTCTTGATAACTTTTATCTGCTCTGATGTCACAATGGGAACATATCCTGGCCCCCATACATATCCTGGCCCCTCTGGCTGCCATTGGCTCAGTTGTTCTGACATCATAGACTTAGTTTCAGATGATTTCACCAACAGCCATTTAATGCTTGGGTCCTCCACCTGGCTGCTTAGAGACATGGAGAGACCTTTGACT
3_118118256	3	118118256	GCTGCCAAACTCCTGTTTGCTCTCCCTGTTCGCTCGCTCTGTTCGCTCGCTCTCTGGGAGCCTGCTTGCCTTTTCACAGTCCCAAAAACAGCTGGAGCCATTCTCAACAGGGTCGCACTCCCCCTGTCCCTCTCCCGGCAGAGGTCATCCCACAGGGCGACCAAGGCAGTTTCCATTCCAAAACCAGGCCTGAATCCAGAT
3_118248198	3	118248198	GGAGGATGGGAGGAGTGAGGCATGGCCATGCTGCAAAGAATCCAGGCAGTGCCTCTGCCTCCTTTTGTCGCAAGCCTGGGGAAAACATTTAGACGTTAAGTGTTTTGGTGGACAAGGGAAGCACAGAGGCAATCCTTGCCTCAATGCTCCTCTCGCCTTCCACTGGATGCCCGTAATCCTCCAAGTTTGGAGGGTTATGGG
3_119483357	3	119483357	GGTACACCCCTCATTATTAGATTCCACATCCCCTAAATCACTCCCTTATGTCCCACCTTGGACAGTTAGCAGTCCCCAAGATGCCAGTGCCTGACAGGTTTACCAAGTTGCAAGACAATGAGTTGCTGAAGCAGAGCACAATCCAGGCTGGATCAGTGGCATTGGCAGATATGTTTTTTTTAGATGCTCCTTACTGCCCAT
3_119504224	3	119504224	TCTTCTTTTCTCTTTATATAAAGGAATCACCACTCACGATTAAGAGGTGCTGCTACAATAGAGTTCTGAAAAAATCTGAATCCAATAATTGGGTGAGGCAGTTTTGAAAATTGAACTGGAAGATAAATGTGAGGAAATGTAAGCATCAATCCCATGTTTGCCTCTTCTACTTGCAAGCATCTTTAATCATTCTTACATGTT
3_119662959	3	119662959	GACAGCAGCCAGCGGTAAAGCACTTGCCCTAGTAATGCACCCGTTACATATAAAACATACTTACCACATGAGCTAGCCCATTCACACATAGAATTATGAGAGGACTATGTGTACCACTAGCGTTAACAGGCCAACTCATGTCATGTGAAGAGCATTTATACATGGCTCATATTACATGAAATGTGTACCCAGTCAAGTACT
3_122574734	3	122574734	GCCTTAATGGAGGCCCACCCCCACTGCCACTGCCACTGCTGAATTTCCCCTGCCAATTTGCCACCTGGAAACTTGGGTTTGGCCCCAGAGTAAAGGATAGTACCAGGAGTGAATCAGGATGAATGGGCACTTTGCCAGGTGGTCCCCAGGAGAGTTACAGATCAATGCAGCGGAGTGCCTATACACACTAGGTTCGGCGAT
3_122716906	3	122716906	TACAGAGCCAGACCTATTGTTAGGCAGAATGAGGCCATCGTTTCAGGCAGCAGGCGCTGAGGGGCATCACCCACCCCGCCCACCGGCCAGTCCTCTTCAGTCCCTTGGCTGTTCCCACTTTCCTGTGCTGCCACTCCAACATTAATGATGCCTTCTTGTTCCTGGCCTGGCTGGTTGTTTCACCTAGTCACCATGTGTCAC
3_122975307	3	122975307	TCTTTCCTTTGTCTTTTGCTATGCATGTATCTGAAGAAATCTTTTTTGTTGCTTTTAGCATCCCTCGCTAACCTCGGCTCATTATCAAGTACCTGGAAGCGGTTCCATAGATCCACTACTTCCACTGGTGCAGGATGTCTTCTACTTCTTCTGCTCCTAACTGTCACCCTTTTTGAGGGAGTTCCCTCTACTTCATTGGTC
3_125807851	3	125807851	AATGTACAAGAGGGAACTGCAACAAAATGTTGCAGTATATAACCTCACCCCCCGCCCCAGGGCCAGCCCTATCATTACATGGGGCCCTGCGCCTGCATCACGTGGTGGAGCCAGAGGAGTGGCAAATTGTGCCGTTCCCTCCCCGCCCCATCCAGGAGGGCCCGCCACTGACACCTCCAGTGGGTGCCCCAGAGATCCCCG
3_127968728	3	127968728	CATCCATTTGTGTGAATTACTAACATCACTGTTCAGCCAATCATGAAATCCACTCTGCATTATGCAGCTGGAGAAAGGCAGAAGCATAGGGAGCCACATCGCACAGTAATGTGGCTGTCTGGCCCAGTGAAGACACTAAGTAACCCCCACGTTATTGCCTGGGAAAGGGAAGAGGGCCATATGGATGCACCGGTTCATGCA
3_140580643	3	140580643	TTTGTGTACGTATGTTTTTGTGTTTTTGTGTATCAGGAATGACCAGCAGCAGATATATACCATTGTGTGAACTGATATCGCCAGCACCAAGTCTGGTAGTATGATGATGCCTTGTGAAATTTCATGCTCAGGCTCAGCTGGTGCTGCTTCTTTGAACATGTATTGGGGAACTGGCCCTATGTGACAATGTACACAGGAATG
3_140811148	3	140811148	TCCAACTCTACTTTTCTATGATTCTATGATTCTATGAGGCTGAATGAAATTTGCTCCACAGTGTGGCGTACTGCGTCATCCGAGCCCTAGTTCCTTCAACGTACAAGATGCTTGAGAGAGTAATATAAGCAAAACGAAAATAATTATGTGGCAACACTTTGTAACTAAATTCACATTCTCACAGTATCAATTTGGCCCATG
3_143289170	3	143289170	TAAGTTAACAACCCCACCAGGAATAGTCAGGAGAATCCCAGTTGCTCCTGGTGATCTGCATAAAATAGGGTGTGGGTTGGATCCTCTTCCTGTAGGACTGCAGGCTATGAGAGCAATGGGAGACAGAGGGGGAAAGAATAACAAGAAATGGGCAGCAGCTGAGGTGCATGGTCCTGATCCTGCATGCACAGTGCATGTTTG
3_146081616	3	146081616	CCCTCTGTGTGCCTTTTTACCTCTCAGATTTAGGCTTCTCCAGGCTACTTTGAGTTTTTAAAAAATGGAGGAAAAATCATGAAACTCCACTTAACATGTAGCTTAAGCCTAAGGAGAAAGTTCCTTGCCCAAGACAACCCACTGAGCTACATGACTGTCAGTTTGAACCCAGGTCATGCCCAACTGCCTGTAAGCTATAGC
3_146825887	3	146825887	AAACTACAGCTGGTGCAAAAATGTGATGACCAGACTATTACCTGGTGTTTATTTTATGGATGATATAACACTAGTCTTGACTTCACCAGCTTCCCGTTCCAGGATACCGGAAAGACTTCCTCCTCCCATATGGACAATCATCATCGGAGGATCTGTTTTATGTTGTACCACCTAGAGAGGTTAGGTTGGTGGATAAAGGAT
3_148216259	3	148216259	GTGCCACAGCCCACACCATTCAGAAGGAGAGGTTTTCAGATGGGCTGCCAGAGGGGGGCAGGGGGCAGGGAAGGCACTTTCCACCAACGCCCATCTGACAGCACTGCTCAGCATCCAAGCCAAAGAGCCTCTGTTCAGTGTGGGATCGGGAGATGTGAAACCAATGCCGATTTATGTACAGTGGAGGCATAGACTAGAGGT
3_148277092	3	148277092	TCACTGTCACTAGAGGCTCATGTGGCTGGTATCCCAACTATTTTATTTATTGTATTTTAGGATCATTCACAGAAGCCCTTCTTCAAGTGCTCCTTCATTCTGAGGCTCAGAGAATGGCAACCAGAGAGAGGGCTTTTTGGTGGCTACCCCACAGCTCTGGCATGGTCTCCTGGGGGAAGCTTGCCTGGAGTCCACGCTGCT
3_149095135	3	149095135	AGTCACTAAATAAAAAGGGGGAAAGTAGGATGCTATAAGAAGTATTTCCTGGTATTATGCATTGCAGAATGCATGTTCATCCAGAAAGGTATTTAAAGATATCAATAGGTTCACGGGTTTTATTTGCATTTTTTCTTCTCTCCTTTAAGCTTTACTGCTTCAGTGATGGCAGTAATAGAAGGGAAGCGTATTTGTCTTTCC
3_149128121	3	149128121	GCTCCATTCATCTTCTATATAGAAATGAATCTGTGTGGGGAGGAAGTAGAATTTGTGTGGGGAGTAGAATGTGTGTGGGAAGGAAGTAGAATTAAGCTTGCTGACCCCACACCAAACCTCCACACATTCACACAATTGGATGAGCAGAGCCAGCATGTCAACAAGGTCAACATCTGGAGATCAGGGAGCAATGCCAGAGGG
3_150778602	3	150778602	TGATCCAAAGCTACTGAGCAATCTTCTTTGCTACCATTTCCAGATAAGCTCTCTTAAAGGGACCATGGATATGGCTGGCAATCTCAGGGAGGGTGCAGGGTCTGCTCTATAGCCACGTGGTCTGGTAACATGGTTTTACTGTTTACCTGGGACTACCTGATTACCTTGAAGCCCATGGTTCATGTCTGGTTGGTCACAAAT
3_151376889	3	151376889	TGGTTATGTAGCCCGAATGGCACTGTCTACACACAAGAGGAAGGCATCAGCAGGATTGGGGGAACCCCAGGGTTACAGATGGGTAAAATCTTTAGGGGGGGAAAATTCTAACCAGGGTGGTGGTTTCCCCAAACAACCTGATGAGACTGAGCATGCTCAGTGGCCATGGAACACTGTCTGTCTGTTGGAGGACAAAATGGA
3_152093377	3	152093377	ACTAAGAGCTTTGTATGCTGATATATATTTGGCCCCATCCCCTTTGGCTTCAGCAGCATTGCCCACCACTGGCATGCGGCCCTCGAGAGCTTCTGCAAAACTGAATTCAGCCCTTGGGCTGAAGGCGGTTCCCTGCCTCTGCATTAGGGGAAATTACAGAGGAAAAAATGTGTGCGAGTTTTCATGCACACAAAAATGCGT
3_154099255	3	154099255	ATGGCAGTGGTACTGAGAAGCATGGTGGCTATGATGAGCCAGTCTCCCTAGGTATGAGAACACCATTACGTCTCCATTTTTTTCAGTAAAGTGTGGGTATGTAACACCTTTTGATGTCCCTTGTCCTCAGGGCCAGCACAAGCTGTTATACCACCTGAGGCAGAAGAAAGCACCAGCACCTCATTCCCTGCTTCCATCTTT
3_154414518	3	154414518	ACTGAAGTAAAGGCATCCATGTACAATGTGAACAGAGCTTGGACAATCATCAAATGTGCCTCTATTCCTCTTCACATTTCTTCTCCTGCAATAATGGCTCATTGTTGCAGATCCATACAAATCACTTTCAATCCATGGCGTATCAATCAATTCCACTGATTTCAGTGAAAGCACCAGTGCACACATCAATGGTGTGGTTGC
3_154890793	3	154890793	TTTAAAACACAGCCATCTGCTTATTTGGTGGTGGTGGGTGGATAATATAATTAAATTATTGACAAAATAAATTCTGCAATATTTTAGCACAATTTTATGTTGCTATCAAGAAGAACTGCTAATTTGCCATTTCTAAGAACATTTTGACTAGTTTCTGTTGGAGACTGGTGTTGGGGTTCAGGGAAGATAATACTGCTTACC
3_155633387	3	155633387	AATCTTCTCTGAGGGGGACCCTCCTCGAAGGGCACAACCTGAATTTAAGAAAGCTTTTCTTCACAATTCTGAAATCCAATTTCTATATAGTGACTCAGAAATTCATTTTGGCTCAGAGCCAATGTGATAGCAGGAGGCCCATGAGTGGTTTAACAACAAAATGGAGCATTTACAAGGGGAGCATTTTGATCTGGGCCACAG
3_155726512	3	155726512	GGAAAGCTGCCGTTAGCCTAAATCTCAGCAGGTAGTGATCTGACCATGACAAGGGGACCGATTCAAAGTCCCCCACCTTCAGATCACCATCTCCATGTCCAGCTGAAACAACCGGACATATCACAAGCTTCACCCCTCCTTCTCACTCTCTCAGCCAATCAGCAGACATCTCAACATTCCACACTCCTCTCACACTCCCCC
3_155810420	3	155810420	TGGTTGCTTTTGTTGGTAACATTATTCAGAAAAGGGCGGCATCTATGCCCCTTTCCCTTTACACAAGCACCAAGTCGCTGTGGTGCAGACCCATGTCACTGAGGCAGGAGAGTTGAACCTCTTTCAGACTGAGGGCCTGAGTTCCATTTCAGAGAAGGTCTCGGGGGCCACATTCCCCTGTTGTGTGGGGCCAAAGGCAAA
3_156032496	3	156032496	TATTTCCAAAAAGGGAAGAACATGACATATATGACCCTGTGTCCCTCTTTGTGTACTGGAGCCAGGGTTGGCCCTACTATGAGGCAAAGTGAGGCAGCTGTCTCAGGCAGCTGATTTTCAGTGTCATGCAAGAGCAGCAAATTGTTATTTAGTTTATTATTATTATATTTATACTGCAAGGGAGGCAGGGAGTTATGTGTG
3_156117074	3	156117074	CACTCTTCAAGCTGAAGGGAAGTGGCAGGTGTAACTTGCATGGGGAGGGAGAGTAACAACTATTTGCCAGTTTGGAACAGAGACAGAGTCAGAGAAATAGTGGTGAGGAAGCTGAACGGTGGCACAGCGAGCATTGGACCTGTAAGATCGACTGAGGATCGAAGCTAGTCCAGCAATTGACTCTCAGTACCACAAACGGAA
3_159176516	3	159176516	CGGCTTGGATTCTCACTTTTCTTGTCCCCCTGCCTTGGATTCTCACCTTTCTTGTCCCGCCCTCCACATTTGGAACCCCAATTTTCTTGCCCCTCTTGCTCGGATTCCCACTTTTCTTGCCCCCATGAGTCATAAAGGTTCCTTCTGTGGCATCTGTTGTCCAGTTATTTTGGATTCCTTTCAGCTAGTAGATTTCAAGGA
3_163347566	3	163347566	AGAACATCTCAATCAGAAAGCTAGACAAGAACATTATCCTCTCTTGTAACAAGAACAGAACTGCAACAGAAAACTCCTAACTCCACTCAGATACAACTAAATCCCGTGCCACCAAGTGACTAAACTATATCCAGTCATTCTATCCATTACACAATTAGAATCATGTGAGGGGGAAAAGGGGGATGGGCTCGCTGGCCCACC
3_165272560	3	165272560	GCTTGCAAGCTTACAGAAGGCAGGGCAGGGCCGGCCTTACCATGAGGTGGGGTGAATCCCTCACATCAGGTGGCAGATCTGGAAAGGTGGCAGATCTAATATTTCCTGCCACCAGGAGGGCTGTGGGGCTCAGCGGTGCTGCTGCCCTATGCCTCTCAAAGAAAGATGCATGGAGAAGAAGGGTGCAGCACTGCACAACTA
3_170323998	3	170323998	AGCCAAAATGTCGGCCCCTAGAAATGGCAGTCAGCAAAGCCCACACTGAGAACAGGGAGGGAGCTGCAAAAGAAAGAGGCAGTGGGTGGGGGCATTCAGGTCTAATATCGGCCCGATAGTGGTCTCACTCTCCTTTCCCCCGCACGCAAAATTCTCCCCGCCACAGTTGCACGTGGCCGGGGGAAGGAAATTCTGTGGCAT
3_170615073	3	170615073	TTTCCACGCTCAGACAAGCTGAGCCAGCGTGAGCCACAGGCCTGTTAAGGTTGGTGCAAAGTGGGCCTCACTGGGGACAGCATTCTATATTCAGGAGCCCACCACTGAGCGGGCCTTCTCCCTTTTTGCCATCCTCAGAGCTTCCCTCAAGGGAGACACTCAGAGGAGGACCCCGGATGCTGATCGTAGTGCATGACTAGG
3_176197077	3	176197077	TCCCACTCCACTTTGAAGCAATCCCAGCTGCCAGTAAGAAAATATACAAAAAATATTTTAAAAATAAAAATGGGAGGGACAGGGTGTCTCAGTAGGCATCAAGGAAGGTATCTGCGACACATTGGCACCTGTAGACACCACATCGCCCACTCCTGGTTTAATCCAAATGCAAGAGCTGGAATTCCTCCCAGGCACAAGACA
3_176389105	3	176389105	ACCTTCTCTCACCATGCTAGAACTTGGGCTCAGCTAATGCAACTGATTGGCAGAAAAAGGAAATACTTCACACACAATCCATCATTATTTTATGGCAATCACTGCCAGAAGATATGGTGATGGCAACTAGCCTAGATGGGCTATATCAACGTCCATTCGTGCATGGACCTCCATTCCAGTATGCTTCAGAGTATCAGATGC
3_177283820	3	177283820	TTCTCTGGGTAGCCCGGATGGGTGGACAGCTGGAGGAGGTGGAACACCAGTGCCACCTTCGGTGTGGTTGCTTTGGCTCCCACGAAATCTGGCACCCAAGATGGCTGCCCTCTTTGTCCCCTGCCCCCAAAGAAACAGCCCTGCATGACAGCCCAAAATCTTAGCTGCCCCTATGACACTACAGTTTCTTAGCATGATTAC
3_182228633	3	182228633	GGAGGCTGTTTCCTCCTTTCCTGCGACCTGAAAGCAGCCTGGATCACTGCTTTACTACCACTAACGGTGGTGGTAAAACAATGATCATGTCAGGGTGACTGGGGCAGGGACAGTGGACACTGAATGTGGCCCTTGGGGCCAAAGAGGTTCTGCACCCCTGCAATAGGCTGTTTATTAGTCATGGAGCTTGGACCTCCAGCA
3_184495559	3	184495559	CAATAACTGCCACCACCTACAGGGTTAAGAGCAGTAAGACCTTTCTGTATTTGGGAGAAAGATCTATCTGGAGTACTGAATGAAACTTGGTCAGCTTCCAGTCTCTAATCCACCTAACTCCTCTAAAGAGTTAGTGTGCACTCAGTAACTTGGCTGAGCGAACAAAGGCAATAAGGTGGGGTGAAATAAGCTCTATTATAA
3_193173987	3	193173987	CACCTGAGGGACTTGCGCACCCAAGCGCCAGCTGCATTTGGGGCTGATTGAGAGAGCAAGCGAGAGAAAAGTGCACTGGCTGAGGAAGAAACAACTTCCGTCCTTCCCACTATGTCTTTGGAGCAGCTGGCTGAGTGTTTCACTTAGCATCGCACTTGGCGTCCCACTTGGCACCCTACTTGGCATTGTGGGAAGGGACTT
3_193247289	3	193247289	CATTGACATTGATGGGTCTTCCCAAACAAGCTTATGATGGGCGTAGGGGTCTGTTGCTAAATGATAGATAAGTGAAAAATCCCATTGTGCATGCCCAAGATGTTGGGTGCACTTAAAGCCACTCTTCAGGTCACAGCCATTCTTATTGCCTTTACTAAAATATAAAACATGTAGTGGTGCAGAACCTCAGGCCCAGGGACC
3_193692166	3	193692166	AGGGCTGCACAAGGTGAGCACCCAAAAAGGTTAATTAAATCACTATAATCTATCCTTTCCAGGGGGCCCTCAGTCAACGATGCCATTCCTGAGCATCTTTTCTCAGTTCATTATGCTTCTTTTGATTCAGCTGTAGTAATGGTCCACAGTTGTGGTCCTGGTGCCCTCATGGGAAAGTGTGACATTAAGTTAGCAATGTAA
3_193788818	3	193788818	AAGCCAAGGGAAGAGGCATTAGATTGCCTTATCCCTGATAATCCAATTAGTTTGCTAGATCACTGTGCAACACTTAACGTTTTTTCCCTCCTTTGCTATGCCTTCCTCGCAATAGGTGGGAGTCGAGAAAGTATTACTGGATTAATGTATCACTTTAGAAAGAATTTAGGTCATTACTGTGCAAGTCACAGCAACCTGTGC
3_197521898	3	197521898	CTCCTTAGGCTAGCTGGGTGGTTCTTTGCCAATTGTAATGGTTATAATAATTCTGAGACTGATCGTTCAAAAAAAAAAATGTTCATCCCAGTGGAAGACCAACAACCTGGTCTTCTGCGCGGGTTCAATGCTAAGGGGGTAGCGAGTCCTGGGGCGGGCCTTCCCCGAGGTCCCCAGCGCCTCACCCTTAGCCCAGAACAA
3_205444784	3	205444784	GCAAGAGGAACTGAATGGAGCAACAAAGAAGAATGGGAAGAAGAAAAGCTAAGTGGAAGGTTAGAGAAGGGGGTAAGTTAGCAGAAGAGAGCCAGAATATGTAAGGGAGCCTTAGATGGTCCATGGATGGGCTAACCTGGAAAGCAGACATAGAAGGGAGCCAGGTTAATCCCTAAGGAAGAAGTACAGAAGCTCACCTAG
3_209151270	3	209151270	GTTTTCATTCCTTAAGAACATAGCCTTGCTGGATCAAACCAAAGAATCCTATTTCCCATCAGACACCTCCAGGAAGTTCACAAGCAGGGCTTGAAGGCAACTGCCCTCTTCCTGGTGATGTTCTTCAGCACCTGGTCTTCAGTGGAACACTATCTCTGAAAATGAAGGTTCTCCCTATAACCACATTAATAATTATTTTTT
3_219757013	3	219757013	CCTAGGAAGCCAAACTCTACCTCAGTATACCCGTGGCTTGCCCCAGGTCCAGTGACAAGAGCTGGCAATGCTGGGCAACTGCCAAGATTCATGCCCCTGACGGGAGCCCAGTACTGGCTCAGGAGAACCTCTGGCTCTGGAGCACGGAGAAGGAGTAGTGGCCTGTGTTTGTCTTGCCCTCTGCCCCTGGGTGGCGATGCA
3_224014820	3	224014820	AGGAATCCCAGTGGTGGCCCTAGCATGATGAGTGCAGAAGGTTTGGCCTGGAGCCACTATCTTGCAAACAAAATTTAGCTGTCCCCAAATGACCTAGATTCCCCTCAAAGTACACTTGTGTGCCTGCCCAACATCAGCAGTGGGTTGGTAAAGAACCACTCATCCCCACTCCATGCTACCCTTCACTTGGATAATTTTCTG
3_226357678	3	226357678	GCCATCCCTGGTATTGGCGTCAAGCTGACTGGTCAGTAGTTGCCTAGGATTCTATCTCTCCCCCCGCCACACGTACACACTCACACCTTTGTGAAAATGGAAACAACATTTGCGCATCTTCAGTCTCATGGGACTTTACCTGCTCTCCAGAAGATTTCAAAATGCAGAGACAGAGGCTCTGAGATTGCATCTACAAGTTTA
3_227436547	3	227436547	AAATAATGCAGCCTCACAGCCGGCCACGCAATGCCTCCCCCATCTCCACCAGCCAAACTGTCCTGCCGCACCAAGACCCAAGAGGGAAGTCCCCAAAGCCATGTTGTGAGGACACAGCAAACCAGAAGGCCGCTTCTCAGACCGAAGCACAGGAGGTGTGCGGACGCAGCCTCCTGGCCGATCCTGCACAGGCTATCCTGC
3_227517209	3	227517209	TCCCTGGCTGACTCCAGCTATAAAGGCTGCTCCTGCTGAAGTTGTCTAGGGTTCAGTACTGGCTCCAGGATTTTGAGGACCCTCGTGCAAGGCCTCCTCCGTCAGTGAATCTACTTTCTCACTGCCATTGTCATCAGCTGCAATTGCTCTTCCCTAGTGATGTGTGCGGAGCTCAGTTGGGGGGTGGAAGTCCGCTAACTC
3_227700809	3	227700809	AGCCATGGTGGTGGAAGGCACCATAGCTTGGTACATGTGAAACCAGTGAGGGTGGTTTGTTGGGGTGGTTGATAAGCCACCCAGAACTCATGGGCTTGCACGTGGCTTTAGTGTTGCAAGTGGCATGTCAACCGCCCATGTCATGTCAACCGTCATACTGATATGTTTGTTTGTATTTTTAAAAAGCTCCTCTGTCTTTAA
3_228064337	3	228064337	CCACCCCAAGTATTCTTTTTTAGCAACTTGTTTTGGTTTTTATTTGGTGGGAGAGGGAGGTTTTTTTAGTTGTTGGCAGTTGTTAGGCAACTGGGAGTCCTGCAACCCTTGCTGAACTACTGCAAATCACCCAGAGGTTGATCTAGGGATGTAGGAGATTTTTTAAAAAATCTATTCCATGTGTGTTTCATCTATTATCAG
3_230809735	3	230809735	CATTTGGGGCTGGAGCCTAATTTATTAGTCATTATTTGGGGCTGGAGCCTAATTGTAGTATTAGGGATCAATCCTATGCAAGTTTAGACAGAAAAATGGCCTGCAACTCCTAGCATGGCCCAGCCAGTTGCAGGCCTTTTTTCTGTCAAAACTTCATACCCTCCAACATTTCACAGATGAAAATAGGGACATACTTAACCA
3_234918682	3	234918682	AGAAGCTAGTGCTGCCAGTCACAAAACTATTTCTCTCTCCCCCCCAAAGTGAACTGAATCTGAAATGGAACATTCTCTTCATCACCCTCTCCTCACTCTGTTGTTTCCCTTATATGATGGAGAGCTTAGGGAGAAATGTATCAATTTCTGGAACCACACTATCTGTGTCTCTGTGTCCCTCTAAATCCAAGTTGCTAACAA
3_235605479	3	235605479	GGGCCCAGCATATCATGTAAGCTGGCCCAATGTTGGGACTTTCCCCTCCTCCTGAATAGACCTTTGTGCCTAAGTAGACCCTTGCATGTGAGTAGACCCTCGGCAAAAGGGTCTTCTGGCAGCCAGGTGGCTCAGAGTCTCCCGCCTGGTCCAACATTGCCTATCCTCAGGAGAGCTGAGGGAGGTGGGAACAAGGCAAGA
3_235743213	3	235743213	CACTGTTTGTCCATAAGTACAATGATGCCTGTCTGGTGAATTTTTAATTTCATTAGTTTTAGAGAAAGCAATAAGATTCAAAGTCAGAACTCAAAAAAAAAATATCAAGCCATTACATATTACAAAACCCTGCTATCTGTATCTTAATTAAATGCATCTCTAAAAGCCATTTCACACTGTCAGTTTCCGTTACAGGTGAGC
3_238167151	3	238167151	GCGTTGAACTACAACTCCCATCATCCCTTGCTAAGACACCCATGGTGCATGCTGGGTCAGGATGATGGGAGTTGTAGTCCAACAAATCCTCCCCAGGTTGGGGTAGAGGGTATTTTAGCAAATAAAGGAATCAGGAAATATAAAAGATGGATTCAGTCCAAATAAATAAGGAATTTAAAGATCTGAAGTATAACCTCAAAG
3_239936559	3	239936559	TCAGAGGGTGATCCTCAACAAGACGGACGGAACATGTATAGGTCCCATTGTCATCCATGGTCACATGACTGATGGTGATGCTGGCATCACTGTTTGTATTAACAGGGAAGCTCACACGGCCTTTATAAGTTCCTTCTGCAGCCACATAGCCATTATCGAGTCGCTTGCTAGCAATTTCTTCTTGCTAGAGAAGAGAGAAGG
3_241498329	3	241498329	TCAACCAGTACATAAATTTGCACAAATCTTGGTCTGTCTTACTGCCGAAAGTCTGCGAGCGGGCCAGCGTGAGTCGGAGCTGGCATGGGTGTTGCGAGATAGAATCCAGGGGGGACGAACTGAGGAAATCCGATGGATTTCCATCCCCCAAATGGATTCCTCACATATCCCTACACCAGAACAATGAAATTTGTGTTAGTG
3_241585938	3	241585938	ACTGGACAAAGGTGTGTGTGTGTGTGTGTGTGTGTGTGTGATACACATGCATGCACGTGCACACACATACACATATGCTCAGAATACACATTTCATATTGGTGCTTCAAAAGCCCTATTCAGGCATTCCATATCTGAGTAGAATAAATACAAGAGGAAGGGGAGCACACTAGACACACCCTCCTCCTTGCGTGTTTCCATC
3_242324050	3	242324050	GTGCATGGTGAAAGACAGGAAGGTACAATATATTTAGGGTAAATAGGAGCCCTTTCGGCATGGCTTTTTAAAAAAATGATACCATGTCCTCTATAATGCCGAAATAATTCAGATGTTTATAGAGGAGTAAGAAATACATGCGTGTACAGGGTGTACAGGACCCAACATTAATACCCCCCACCAAATCATATGATATGAATC
3_245785809	3	245785809	AAAGCTTATTGTAGAGTTGGAAAAGGTGCAGGAAAGGGCAACCAAAATAATCAAGGGGCTGGAGCAACTCCCCTACGAGGAAAGGTTACAATGTCTGGACAGTTAATAAATTAGCTCAGAGAAAAAGTGAGTGAGGTGAGACATGACAGACATCTTGTCGAGGGGAAACTTCCCACTGGTGTGGGAATTATATATCGAACA
3_246738724	3	246738724	GCAGGTAGAGCGTGTGTACATGTGCACACACATCCTCCCAGTGTCTGTCTCTCTGTGGAGCTGTTACAGTGTTCGAGCCTAAAAGGACAGGTTGCTTACCTGTAACTGTGGTTCTTCGAGTGGTCATCTGTGCAGTCACACACATGGGCTCTGCGCGTGCGCGGAGGCCGCTTCGGGAAGGTTCCATAGCTGAGGCAAATT
3_246990646	3	246990646	CACAGCTGTGGTTTAGCTCTTCCGGGGCAAGCTGAAACAAGCAGAAACAAACGCTCACTCGTTTCTGGAAAGAGGCAGGTGGCAGAGCTCGCATAAGGGAACTCCACCGACCTGCCTCCTTCCAGAAATGAGTGTTTCCACTCATTTGGGGGATTCCTTTAGGAAGCACTAAATATCCCTTGCATAAGTGGTGGGTCCCGC
3_247868402	3	247868402	GTAATAACCAGGCCTCACCCTCCTTAGCTTTCCACGCTCAGACAAGCTGAGCCAGCGTGAGCCACAGGCCTGTACAGGCCTGGAGAGTTGAGATCAATTGTCAGATGTAGAGCCATAAGTGCCACAGGCAGAAAGTGCTGCTCTGTTGTCCAGTCAAGTCAGAAGGCTACACTCCTGGTATTTACCTCACATCTGGCCAAT
3_251076304	3	251076304	AATGATATCTTTCTTCTCTACAAACTTCCCAGCCACAATTATTGCGGCCTCATAGTTCTTCTCTTGATCCACTATTTCTAGCATTTCATTCTTTGCCTAATGCTCTTAGAAGTAAACCATGAATTATGGAATATACATTGATTCCATGCTGCTTTCCAGGAACAACCCTTGGTTCTTGGACAAGGAATGCTCAACAAACGT
3_251152792	3	251152792	TGTAGGTAGAAAACAATAGTTGCTCTTGGTACGCTGCCAGGGAAAGGAGAACAGCTTTTGCACGGACACCTCTTTGGGCCTGAAATGAAGGGGAATCTGCCATGGCTAATGAAAGGCCTGTGTATGTAAAGCCCATAGGATTTCATCAGTGACTTGGAAGGAAACTAAAAAACTTTCTCCCTCCGCCCTTTTTTAAAAAAG
3_265319519	3	265319519	AGCCATCTGTCGGGGATGCTTTGACTTGGGTTCCTGCACTGAGCGGGGGGTTGGACTTGATGGCCTTATAGGCCCCTTCGAACTCTACTATTCTATGATTTTATGATTCCAACACATCTGGAGGTCATCAGTTAGGGAAAGGCAGCTGTAGAAGGACTTCTAAAGATAACCTCAGTGTGCAGACAGGTTTGTGTCAGAGGA
3_270256448	3	270256448	TGAATTAAAAAGCCAGAGAGAGGGGGGAAATGTTTTAAAGCCCTTTTAAAACAGTCATAGAAGGAGCCAGTCATATATCTCTACGGATGGAATTGCATAGGGTAGGGGCCAGCACTGAGAGGGCCCTGCCTCTAGTGCCCACTAACTTTACTGGCATTAATAGGGCCTCTGAAGAAGATCTTAAAGCATGGCCAGGTTCAT
3_273568283	3	273568283	TATTTAACAGAGGGCCCCTGCACTTTCCATATTTGTGTAGAAAAACTAGTGATGCTGTAGCTTGTCAGGCAGAGGAGAGAATACATGCATTTGCTGACTGCCTGTCTTCCATTCAACCAGTGTCAGCTCCAGGTTTCTGGGGACCCTTGAGCAAGAGACACCTTCAAAGACCCCCCTCCCTCAGTGAGTCTACCTTGTCAG
3_273569636	3	273569636	CCTTACCTCCTCGACCAGCGAGAATGCTTGTCCCAGCTCTGCTGGCTGAATCTGATGCCCACCTGTGGGCATATTTGTTTGTAAAGGCATACTTGCATACGATCTAGCATCATGTATAGGTTCAGAATGCACCATGACCCAGATAAAAATCCAGGAATTGATCACTCAGTCTGGGCTAATACACACTGGATTTTATGGATA
3_273729053	3	273729053	GGTTATGTTTAACCGTGCATCCATATTAAACACTGGCTGGTTTTAAGTTTTAAACATTATTATAAGATAAAGTAGAATATTATCAAATGTCTTACGCTTCAATAGACACGTGCTGTGACAAACTGATATCCAGACTCGATCATTAATATACATTTTGGATAAATGTCAGGATGGATAGAAGTAACCAGATTCCTGGAGGTC
3_273966893	3	273966893	AGCAAACAGGTTCTTTGTTGATTCAGAGAGCAAGCTGGAATGAATGGGTGGAAATTGCAGGTAAGTAGATTTTGGCTAAATGTTAGGAGAACCTTCCTATTGGCGAGAGCCGTTTGACAGTGGAACTGACTGCTTTGGGAGGTGGTGGGTTCTTCTCCTTGGGGTATTTAGGCAGAGGCTGGATGTCCAACACTCAGGAAT
3_274381896	3	274381896	GTTGCTGCAATTTATGCAAATCACACAAATTGTGGCCTCTTTAGGCCTATCTTAAGGCATTTTCTATATAAACAGCGGCCTGCCAGGAACCCAGAATTCGTGTACCCGGCTCGACTCAGGAGAATGCGAGTCAAGTCAGGTGTTGTGCCTCCAGTAGATCAGACAGAGACCAGCCGTACCGGAGTGTGTTTGGGGTGGGGC
3_277605925	3	277605925	GCAAAAGCTAGATCAAGATGTCTGTTTCTCTGGTGTATTACTCATGCACAGCAGTGCATGTCTCTCTATGCGCAGACATTAGACAAGTCTTAAAGGAATATTTTTTCTCTCCTCAGTGTCGTCACTCTAATCTCATCGGTGACAACTCTGACAGTAAGAGGCTTTGTTTCTTTATCTTCTTTGTATAATAAATAATTCCAA
3_277870287	3	277870287	GGACACAATTAATGCTTACATTTGGAAAACTGTACATGAAAGTATGTACAGATTTTTTCATGCAAAACGGAAACGAACAAACAAAGCTTGCAATCTGATACGGATCGAAGTCGGAACAAGTTTTGAGGTAGAATTCAGAGAACCTAGACAAGCTCAGGTTCTGCTGATTTACATAGCCCTGGTCGTCACCTGTCTCCTCTC
3_278090910	3	278090910	ATTCAGTGATGCCACTGAAATTCAGGATGGTTTGGTCCATACTATGCATCTAGGCTTTTTGTAATGCCCATATGTATGACTGATCAACTGAAAGTGTAATGTGTTTGTAATTATAAACAGTATTTATTACAAGGTAATTTCTCTTTCCAAATCTACGCGGCCTGCGTGATTGGTGTAGACAGCCAAATTCCACCATCCTTG
3_278309822	3	278309822	GCAGTGGTGTCCTTCCAAGAATAGGGAAAGGGGGTTGTGGACCCCACAAAGAAGCCCTGTGTGAACCATGTCTCTTCTCCACAGCCTAAGCAGCCTTGTACGCTCCCACATCCTGCAGACATTTTATCTGGCTTCCCAGGGTGCATGGGAACTCCTCTCCAGCTCATTCTCCCAGCTCTTTAAAAACAAAAAAAAAAGAAT
3_281654418	3	281654418	AAATACATACTACTTGTATTCATCATTTGAAGAAAGAAGAGGAAGATTTCTTTTGGTCCATAGAACAGCTCATTAAAAAGTATATATATAGAGCAGCATAATTGGATTAGCTACAGGACTATTGCCGACAGCAAACAATAAGCAACATCCTGTACTAAAACTCATTTAGGAACTATTCTGAAATAAATCCAGACATCAACT
4_14033858	4	14033858	TGGCGCCCCGTGGACATTTTGCAGAGGGCCCTGCCCCTGCTGCTGAATTTGCTTCTTTGGCAGCAAAAATGCCCATCGATTTTGCAAGCAAACAAGGCTCGTGAGGAGGATGTGTCTGCAAGCAAAAATTGCGCTCCCGGAAACCTCCCAAGAGCATAATTCTGCTTGCAAACAGGGCCCGTATTCCCCCGCATACCTTGT
4_14098358	4	14098358	GCCTAGAGCTTCTTAGAACCGAGACGAGGGGCAGAACGGTGGGAAGCAGCTAGGCCTCATAGCGGACATGTCACAGGAGAGGCGGGCAGCTGCAAGAGCAGGGGCCACATCCAAAGCCCACCCTGATTCTGCGTGGCCCCTCCCTCCCCACATCAGACTAGACTTGGGTGGAGGGTGCTATCCTGGTCATTGCTGGTCCTT
4_15793584	4	15793584	AGGACTATGTCGTGAGCCTGATCCCGCCTTCTCCCCACAGCTGCAACTCGGATTTGTAAAAAAGATCCAGACAGCTTTAAACAGTCTTCTCCAACCTGGCTCCCTCCAGATGCGTTGGACTTCAACTCCATAATCCCCAGCCATCATGGAGCAGGCTAGCTTAAAGTGATACGTTCAGCATCATTTGTAGTTTGGCCCTTC
4_16242327	4	16242327	CAGGCTAAAACCCAGAGTGGATACACCACTCGACCGACATCACAGCCACCAGCCTCCAATACACATGAGGAATAGGTCTGTTTCTAGCTATTAGCTATGGAAGCTCAATGGACCCTCCACATTCGGTGGAAGCATGTCTCTGCTGACAGCAAATGCTGGCGACAAACATCAGGGGAAGGCTGTCGCTCAGGATGTGCGAGG
4_18240622	4	18240622	ATCTTTCCCCTCCTTTTATTAAAACAAGGCATTTCTATGGAAGGCTCATGTTGTTCGCTTTAATTATAATATTCATTTGTGTCCATATTAATGTACATTGCGCCCTCACATACAAGAAAAGGCTACCCTTTTAATGTTTAGCATTACATTCATGGCTGGATGGTTTGTCTGTAGCCCGACTATGATGTTTGCTGTGCAGCC
4_23707450	4	23707450	CAGTTGTAACCTCATTTCCGAATAGTGCAAAATGAGAACACTCCAGAAACACCACCTGTTTTTGTCGGAGTGGAAGGTTGAACAGATTGAGATGAATGACGGGGTTCCTCTCCTCTGAAAGCTGCCAGACTGAATCCGTTGGGCAGGAGGGGCATTTCGATCAAGAGGCAGCTTTTGTCATGGTGGGACCAAACTGATGGC
4_27932075	4	27932075	ACTGCCAAAGAGCCATACCACATCCCCGTCCTATTGGACAGTGTGTATTCCATGGTGAGCCAATGCAGGAGAGACAACAGAATGCTAAGTGCTAAGCTCCGAGCTGGAGGGCTGTCCCTTTAAGGCTCTGCACTCCTCAGGAAGTGGGTGTACTGGGAATTGCAGAAGATAAAGATAATCAAGGAGTACAGGAATGTTGTA
4_32177468	4	32177468	CACTGTGTGAACAGAAAGCTGGACTAGGTGGACCCTTGGTCTGATCCAGCATGGCTATTCTTATGTTCTTATGATCTAGTTGCTAATAAATCAGGTCAAATTACAGCCAGTTCTGTTGAGAAATGGCTGAGATACAGCAGTGAATTATTTTCCCTCGCAAGCTGGTTTTTCCTATTTACAATCTTTTTTGCTGAGGCATAA
4_48248183	4	48248183	CTTCACCAAGTCCTCCTAGAGCCTCTCCCCAGCCTCCTTATGCAGGGAAACCTCTTCACATCTGAGGCTGATGTGAATTTGTTCCCACAATTCTCCTCAAGTGCCTCTGTGAATTTTGATATCAAATGTTCTTTGGCTATTTTGTGACGATCTGAATATTTGCAAACATTATCATCAAACATTTGATGTTTGTATTTGGCA
4_51462595	4	51462595	CTTAGAAGTAAGTTCCATTGAGTTAGATGTGCTTATTCTCAGGTAAGTAAATATAGGGTTGCAGACTTAATGCTAGCTCACAGGTGGTCAATCTATGTTTGGGTTATTCCACTTCAAGTGGCAAGTGGGGACTCATATGTTCCAACATACCTTAATACAAACACACACACACACACACACACACACACAGAACCCCATTGA
4_52384651	4	52384651	ATTTTACCACGTCCATACATCTCTAAACTGGAAGTAAGTAGGGGTGTGCCTGCTCGCCTCGAGGCGGGCGTAGTGGGCCGAAATCGGCCCCGCTCATGCCCGCCAGAGACTCGTGGGGCTTACCGGGTCCAGGGCTCCCTCGGCTCGCTGTATTGAGCTCGCTGCTGCCAGGCGCGCTGGTCCCGTCGCGTCAGGCCCTGT
4_55168919	4	55168919	CCTCTCCCCCTGAGGTATCGCTGGATCCAGTAGCCACTTCTATCCAGAGGGAAAGGGCAGGTGTGCAGGAAGCGTCAGTGGCTCCCACTGCACCTCATCACCACTGCCACAGCCACTCAGTCATTTGCTCAGTCACTCTGCACAAACAACAGCAAGGAGGAGTCGCTGCCAGTGCCACCTAAATGCAGCGGCTACGAGGAG
4_59034042	4	59034042	AGGGCAAAATGAAATAATAAGCAAGTTATCATGGAGGAGCCATGTTGGGATTTGCAGGGAAGAATAGAAAATAAACAAACATTGGCACAAAGATGACAACGGAATGCCAAGAAAACAATTTTTGACTTTGCTTCTAATCGTACTTGAAGTCTCATGTGGACTGGCCAGCAAAAGGCTGAGATCCTCTTTAAACCGTGGTAC
4_59077470	4	59077470	AAAAACATCTCCCTGTAGGTAAAGTTTAAACAATACCATAACAAGGTGAAGGTAAAAACACACCTCTGTAGGTAAATTAAAGAATGCCATCACAGGGTGAAGCTTCTAGCGAAGCCCTGCTGTGCATGGAGTTGTTGTTTTGGCACAGGGGAACATTTAAGGTGACATCATATATGTGAGTTTATCTCTGAGAGCTTTTCT
4_68799687	4	68799687	CTCAGCAGGGCTGGTCCTGCCATTAGGCAGCTGCCTCCAGGGGTAGACGCTGGGGGGCAGAAGATCATCAGGGTGTTGGAAGACTGAGCAGGGTGTGCCACGCAGCATGCCTTCACATGCGGTGGAGAACATGGACCCATCACTAGTGCTGAAATAAGGTTTATTTATGTCATTATTTATTTCATTTCTATGCCGCCCAAT
4_106910182	4	106910182	GGTCCCAAGCTGTTAGGGGTTTATATGCCAACAGCAAGACCTTGTACTTGGCTTGGTAGCTAATAGGTAAAAAAGTGATAAGAGCATTGCCAGACTTCATACAAGTTATGAAGGAGAGTGTTAAAAGTTCATAAAATGGCATGGGCTGGTGCGAGGGGAAACTGCTCCACTCCACTGTTGTCACAGAGCTAGTCAGAAGGT
4_107207481	4	107207481	TGATGTATGCTATCAGAGGAATCCTGAAGTAACTTGACTAGGCTTATGGCTGATTGCACTAGTCCAGTCTTACCCAAACTTGTTCCCTCCAAGGGTTTAAACTTCAGTTCCCATCAACCCCAGCCAGCATGGGCAATGTCCTGGAATGCTGGGAGTTGTAAAACATCTCTAGAGGGCACAATGTTGGGGAAGGCTTCTCTA
4_107924972	4	107924972	AGGGTGGCAAAGAAGATTTGGGTGGATGCCACCCTCAAAATGACCCTGAGGGTAATTTTCAATGTCATATATGACTGTATGTCATGGGTTGGGCTACTCTGGGGAAATTTGTCACAGCTCTGAAAATAGTGAACTGATTTGGACATACTATACACCAAAATGAAGGTAGGGAGCTGTGCTACCAAACATATAATAGCAGTG
4_114731937	4	114731937	TCTGCAGGCTCTTGTAGCTCCATCTTGCTGTACCCTCCTTTCATGAAGGCATCAAAGATATCACCCACTAACATATCGGGCTAGGAATGGGTGAGAAATTCTTTCAGTTCAGTTTTAAATGTACAAATTTCTTCATAAATGGGATGGAAAGAACATGAGACTGAAAGAAAGCAAATGTGGAAGAAAGCAAAGCAAACACAT
4_117935532	4	117935532	GAAGCTGCCCTCAGGATAAAACACCTGACCCTAGGAATCCAGCAGCCTCCTGGGGTGTATAAGCCAGCCCGCTGCGGGCTGTCCCCGAAGGGGGCTACACTAAAGGGGGCGTGTCCCTTTGGGTTGCCCTTCAAGGTGCCACGAGGGTGGGAGCACACCTCTTTTCTCTCTTTTCACCTCTCCCTCTTTGTTTCGAATGCC
4_118170860	4	118170860	AGCCTCATACTTAATTGGACTAGGCACTTCTGAGTATGCTTGTGAATGTAATTTCCTGCCAGTGTGCATGGAAGTTGCAGTTTCATATGCCTTATTATTCATTTCATTTAACTGGAAGCATTGTAAACCACATTCCATTCCACACATCCGAGCAGGAAATAACACCTGAGAGCATGCTTGATGAGGTAACCAGGTGAGTTA
4_126920416	4	126920416	AGAATGTGTGAGAGGGGCCTCCCTGTCCCTGGCCACAACACACCAGGGGAAATAATAACTTAATTAATGCCAACACGACAATAAGAATACAATTTAAAAAATTTTTGAACACAACCATGTGGGAGTGGTGGTGATGATGGTGAACCTCTTGACACCTCCGGGCTGCCTGTCACAGAATATCCCATGTTTTTTTGTCATGTG
4_131148917	4	131148917	AGTAATAACCAGGCCTGACCCTGCTTAGCTTTCCACACTCAGACAAGCTGAGCCAGCGTGAGTCACATGTGCTTGAAGAAAGCAACAGGCAAGATGTCTTCTAACATTACCCATTAAAGTATGGAAACCATAAACGAATTATATGCATGCCTCAACAGGGCATATAGTTGGAGTCATTTCAGACATGAACATACTGTCCAT
4_134022261	4	134022261	TTTACAAGAGCATAGGCATGGCTGGAACCCCATATGAAGAAAAACCGCTGGTAGTGAAAGGGTTAACTGCATGCACCAGGCACCATTTCCCCGCAGAACATACCTGCTCTTGGAAACTGTGTCCAACCCAGAGGCACGCTGTCCAGGCTGTCAGCTGGCAGCAGCAGAGGCTGAAATCTTTCAGCATGGGGGACAAGATTC
4_134440925	4	134440925	TAAAATATTTATATTCTGCTTCTTAACAATGGAGCTTTCCAAGTCAGTTAACAAATATAAATATAAATATATGAAATTACAATAAAACCATAAAACAGACCGTTAAAAAATATATTAACGAATGCTTCTTAACACTACCCCCCCACACACACATATTCTGTGGAAATGGTGTGGAGTAACCACATAAATTTACTGAACATC
4_137618382	4	137618382	GAAGACATTAGCATCCTGTAAATGCCAGTATGACTCCTAAGTAATTGAGGCTTGCAGCCAGTACTTCTGCCAAGGCACATTTAGGGCAAGCAACACGTTCTATTACAGGCAAATGTAACAAAGCCCCAATGACCCCCTTTTCCCATGCAAAAATAGGAGGGGAAACCAGGCATGCCTAATCCTTTCTTTGCCCATCACATC
4_137867864	4	137867864	TGTGTCCCAGACAGAACTGCTGGGAAAGGCCCCTGTCTGAGAAAGGCGACCAGTTCTGGCCACGCACTCCAGCTGGCATCACGCATGTGTTGCTCTGCTCATGTGACGCACGCTGGCATGCTGCCATAGCACGGCAGCATTTGTTTTAGTGAGCAGGCGTCATGCACCACACCAGGCACAGTAGTGAGCTAGTGAAGGCAA
4_137953817	4	137953817	CCATACCTGCTAATAAAAGAGTCCTGGCGCTTCGACCCTGTTAGCACAGGCTCCACTGCACCACTGACTCTGCTTCCCTGATCCTTAGGGTGAAGACAGGCACACATTCTAAAGCTTGGCAGAAGTGGTTTGAACACACATTTGCTGTATTCCAGTATGAATCTGCATGCTGGCTCTGGCATGCTGGGAGTTGTAGGCCAA
4_141582677	4	141582677	AGGAATAGAAAGGGAAAGAAAAATGCTCTGAGTGAATGACTGGCTATGAAGGTGGTGCCAACTACCAATGTTCCATCGAGCCTCGTGTGGCGTAGTGGACCGAAATTGGCCCGTTCACGCCCGCACGAGGCTCATACGAACCTACCTGCTTCTGTCGGTGGCTCGTCTCTCCGCGGCGAGCCACCCGCGCCGCCCACTCCG
4_143187542	4	143187542	CTCCTCCCCCAAATAAGAGCCCAGCCTAGTGTTAACCCTTGAGCCATGTTTTGAAATGCAGGAGAGTTTCAAAATGGTTCCGGATGCAGTGTGAGGAGCCACTATCGAATGTGAGAAGCCTTATTGGAGGTGTGCGGTACAAGGAGGTGTGCGGTACAAGTCTTGGCGTATAAATAAAGCACACTCTGGATCCTAGCCAAT
4_148239896	4	148239896	CAGAAGTGGAATTTCTGCCAGCTCTATATAATGAATGTGTTTCCCAAGAATATTGATTGGTGTGTGTTTAAAAATTATTTTAAAGCCCCTAGCGTGATTGTACTACAGACTTTTCCAATTAATTCCCATTTTTTCCCATTACATATTTTTGTAACTGCATAATGGCCTTTCCTCGGTTGATCAGTTAGCTTAATCTCCAAT
4_149901360	4	149901360	CCTTCTTCACTGTCCTTGGATCCATCTGCCTATCCTGCTCTTCAGTCCTATTGGTTATGGTGACCTATACGATGCTGCTTAGAAGCATCTGTGACATCATGCCATTAGATGTCAGATTGCAACATCATATGGGTTGCTACAACCAATCAGATTAAATGGTGATGTGGACCCGTGAGGCCAGGGGTAGCAATGGGAAAGAAG
4_155658268	4	155658268	TCCCCAACCCTGTCCCCAACCTTTGCACATCTGAAAGGATTGCTTGTGTGCATGCAGCTGTGCATGAGCATGTGCTCCATGTGATCACACAGGGTTCCCAGTTGCATGGCACACGTACATGTGTACTTTGTACAGCTGTATATGTGTAGTGGGCCCTTTTCAAATTGTTGTCTCTGTGCATGGAGGCTGGGAGTAGAGATG
4_157671293	4	157671293	CAGTAAGAGCTTTAAGCAAAAATATGCTGGCGTTTTGGGGATTTCGGCTCCTCCCCTTTTGCCACTGGCCATGCCCCCTTTGCCTTCATCTGTGGCCATCGCTGGAATGTGACACCCCCCCAAGAGCTTCTATGAAATGGAGTTCAGCCCTCAGGCTGAAAGACGTTCCCCACCCCTGACCTAAAAGATTTCTAACATGAT
4_161034813	4	161034813	ACTGAGAACCTGAAAGTCCGGCGAGTGGCATGGCCTGCACCAGCTTTCAGCCCAACTCGGTGGGTGCAGCAGCAGTGTCTGCCGAGCTGGAGGCAGAGTGCGTCCCGGCGGATCACCCACCCCTACTTTTCCCATGCAAAGAAATATAAAACAGACATGCCATGGGCAAAATTGAAGGGGCTGTAACTCAGTGGTAGAGCA
4_169170592	4	169170592	GCTATCTCCATGTTTGGAATTGCTATGGATTCCAATCGGAACAGAATCAGAATATTTAGTGAGTCACATCACATGTTAAGAACATACAAGAAGAGCCACGGTGTGTGAGACCAAAGGCCTATCTAGTCTAGCATTCTGTTCGCACAGTGACAAACCAGATGCCTATGGGAAGGCCACAAGCAGGGCGTGAGGGCAATAGCA
4_173623483	4	173623483	GGGCCGGCAGGCCTAGTCTTGCTGTCAGTGCATAGAAGTTGTGGGCTGAATAACTCCTGGTGAGTGTTTTATTTTTGATAAGATGCAACAAAGGGGAAGTGTGCACCTTCCGGCTGTTTTATTCATTCTTACAGCTCCATTCCTTGGCACTAGTGTCTCTTCGCTACTGCTTGGTATTGTTGTCCACTCTCTGTTACCTTC
4_178879392	4	178879392	CAACAATGGAATTAATGGCTGAGGGGGGATTTGAACCTATGTCTCCCCAGTTTAAATCCAACACTCTGTTCCTTGCGCTGCTATGTTAAAGAGAGTCTGCCAGGACGGTAAGGTTTTGTTGGTATCTCTGTCCGTCTTGGGTTAATTGATTTTACTGGTTTAAAGGGGGATAATATGTCATTGTATGGCATAGTTCTTACA
4_205553761	4	205553761	GCTGTATACAGTGTTGTAAAATGCACAAGGTGTGGATTATTGCCCTATTATTGAACACCCAGCTGTGCCATAATGTGGTTATAAAACAGTTTTAAATGGAAAAAAATATAATTGGAACAAGGCAGTGTGAGGACTTTAGGGGAAACCCTTCTTTTGTAAGTAAATGTATTCCCTGTAGAACTAAGTCAGAGATTAAACCCC
4_206780722	4	206780722	TCCTTCCTCAGAGTGAAGAATTCTGGGTAAGGTGGCCTTGGACCCCTCAGAGTGAGTCATTGAGGGAGAGGCAGGCTGTGATTGGGGGAAGAGAGGAGGATTGGGCAGCAGTGGAAGAGGCAGAGGAAGCAGCAGCGGGAGGTCTTGTGCCAGCACTGGTTTCCACTAGCACGATGTCATTAGCACTAGTGGAATGCCAGC
4_206853189	4	206853189	GCTCTAAATTGAACTGCATGGAACTTACTTTGAAGTAAACTTGAACGGTATTAGACTACAAACACACTGGGGTCCCAATCCAGCTAAAGATAATTTTGATAGATAATCTCATTGCAACCATTAGATTTTTGGTTAATGGGACAGATGGTCAAACTACACGCTACATTAATTGCATAGTGTATAGCTGAGGCTAATTTTTTT
4_207024605	4	207024605	CCTTCCATTAGCTATCTTGTCTTTTTAGTTTGCAATCCTGATGGCAGGGCCTTTCTTTGGTTGAGGTGAACCACTTCAGGAGAAAATGGCTGTCTGAAAAGTGGGATGAAATTACAGTACATTAAGGATGCAATCTTGTGCATGTTTAGACAGGCATGCTGGCTGGGGAATGCTGGGAGTTGCGGGGCTTTTTTCTGCCTG
4_207119578	4	207119578	ATCACCTCATCTCTCACCATCCCAGTCTCCAAGTAAAGGCTCCTTTTTCTCCGCATGGAACTGGAAGTCTCAGAGATAGACTGACCTGTCAATCTATAGTCCACCTATAGTGCATCTATATTCTTTTTCCATGAGTAGCAGCTGCAGTTTTGTTTTCTTTCATCTAATCTTCTTCAGAGGTCTTAAAGGGGTGGATGTCCT
4_207660192	4	207660192	AAAGCTGGTCCGCTGCAGAATCCACGGGTTGGAGGAGCCCTAGAAATCGGAGCTCCTTTGAATCCATTGCAGATTTCTCCTAGTTTGTAATGGGCTGCAGGGGCTGGCATATTTAATAGATTTCATAGATTTCATAGATCATAGAGTTGGAAGGAGCCTACAAGGCTATCGAGTCCCACCCCCTGGTTTTTCTTGTTTATG
4_208030407	4	208030407	GTCTCACAGGGTCAAGTCTAGGCAGGCAGAGGAAGAAGCAGGTTACGTGAAACAGGAAATAATTGGTTGATTCAACAGTGTGGCCCTGATGGTTCTCCTCGACCTCTCAGTGGCTTTTGACACTATTAACCATGGTATCCTTCTGGTTCTTCTTAGATAAGCAGTCCCAGAAGATAGTGCTGGAAAACCTCTGTTCTACCC
4_208384530	4	208384530	GGTCTCCAAAGAGCTGTTAAGTGGTGTGTGTGGGTGACAACTGTTACTCACACTGTTTCTCTTTAGTTACAAATGTATGCACGCGCACTAGTCAAAAGGATAGGAGATACCCATGGGATGCTGTTTGGGAATGGAATTTAATAGTACCGTTATAGCACGTTTTGCATTTAGAAGGACATACCATCACAATGATTACCAATT
4_209199808	4	209199808	GGCCATGGGATGTTGACAGACCGTAGGGGTAAAAATGGAAAAACAGAATGGAATGGGATATCTGAAAGAGGGCATGACTGGCTGCCTGGAATCCTGAACAAGGTAACTTCATACTGTGATGTTTTGTTGGCAATCCCATTGGTAATAAATAAAAACTCTCCTCTGTCTTCATATACAGACTCTCATATGAGTTTGCTGTCT
4_209493485	4	209493485	AGCCTTGAATGGGTACACTTGAAATGCACCCTGCATGGCCACAGCACAGTGCTACAAGGGGAGAGTGTGCTGGGAGATACCTCTGTAGCCTTCTCTCCACCTGCAGGCAGAAAGAGTATGGCCTTCGGTCAGACCCTATGCAGTTCTCTATGGTTCAGTGGAGGATGGTGGCACCAATGTCAGTGGGGTGGTGTATCCACT
4_209768075	4	209768075	CGACACGTCTGGAGGGCCCTAAATTGGGGACATTTGCAGTCCATGAAGAGCCCATTTTCGCATTCTTCCCAGGCAGTGGTAGACAATGAGACACTGATCAACAGAGGGTCACGCGCAATGATCTTGCTCTCATGCTCCCACATTATGCTGGAACTGAGCGTTTTGCAGGGGCATGCTCAAGATCCATGTGCACAGATTTCT
4_212078200	4	212078200	GCTTGAGGCCACAAGAATAAGCATGGGCCCTTTAAGGTTTGCAGTCAATAATGAGCAGTGGCAAAGCTTCTGAAGGACCTTAGCTGACCAGCCTATTTAAATCCCCAGTTGCTGACAGTTCTTTGCTGAGACAACAGTTCCCTAGATGAAGAACTACTCCAGCCATGCAGGTCCTGCAAAGTACTGTCTGAGGTTCTGTTA
4_212405219	4	212405219	TCCTGGCAACTTTGGGCAATTGTATCCTTCTGGGCAGCCTTAGTTGCCTGGGCTCCAGTGTCCTGGCAATGCCCACCAGTGATGCCTACCTGGGAATGGATCTTACTTAATTTTTCTTTCCTCGCATGCACTCAAAGACACACTTTTAAGTTCACACAATGCCTCTGACCCAGTGTTGCTGTGCTGCATTCTGGGAAATTA
4_226444978	4	226444978	GGAGGTGGAGAAGAAGGGTGGTTAGGAGAAATGACACAAGGATTGAGACCCTTCCTGCCCCACTCAGTCCCCACACCCATCATTAGTTTCCAAAATGTGCTACTGCACTTTGTAAAACAAAAGCATCAAACAACACTATCGTTTGGGCCTTATCTGTTTCGGTATTACCCAAGGAAGCTGCTGTTGTTGGATTTGCTACCT
4_227733344	4	227733344	TTTAAGACTTAAAAGTTTAAGTAGTGATGCTGCCAATGTTTGCACATATACTGGGAATATGAATTTTCCCAGTGCAATACTCAATCATATTTCAAGTCAAGCTCCCTCTTCCTGAAATTCTTACTCTGATTAATTAAAATGGACACATTTGACAAGCATATGTGCTGATTTTGCACCTGCATGGCCAGCATTAATCAGAGC
4_234347046	4	234347046	ATCAAGAGTAGGTTTTTGAGGAAGTGGGGGAGTGCAGTTAGGACCCACATCAAGGGTAGGCATGGTTGGGCACCTGCCTAGGGCCCACACCCCAGCAGGGCCCCACTGGAGGCAAGAGATCCCTGGAGTAGGTTCTCCTCTTCACCATTACAACCTGCTTGGTCACCTGTGTCTCGCTCTGGCCCTGGTGGTGAGAAGGAG
4_236335785	4	236335785	GGCCTTGCCCTGGGAGCCAATCAGATGTGCTGGCTGGCTCCCAGGGGCAGGGTCTGGGGATGGACTGGAGGGGGAACATTATTCTTCAGGTCCATCCCTGAGATATAAATTGAGGCCCTGCTGGAACTGACTTAAGTATTCCCATCACCCACATCTCCACTTCTCCCACACTTTCCTGTTGCTATGGATAGTGGTTAGCTA
4_240218733	4	240218733	GGGGCCAATTTTGGCCTCAATTCAGCCCCACGAGACTTGCGATTTTTCTCGGATACATCCCTAGGACTCCCCAGCGCATCACTTCCAGGTCCCCGGCACTTCATTTTTAAACATAAATACCAGGGGAAACCACCTTAAAACGGATGCGATTTGCTATTCACAGCAGTTTTAAGGTAGTTTACCCTGTTTTTTACCCGGGAC
4_243640211	4	243640211	AGAAATACGAGGTCAGTACAAAGGAATATGAAAACCAGACGCCTGGGGTCACAGTTAGCGGTGTATTTAAGGCTGGGGGTGCCGCCCGAGCCTTATTTCCACCGCGATTTCCTACCCGCGTTTTTTCAAGCGACGCACAGCGCCGCTCGAACAATCTTCCTACCTCGCTCGACGCTTTCGTCCAGAAATGGACCCTGCGCA
4_243790237	4	243790237	TGATGAAAATGCATGATGAACAGTTGTTTTGAAATGACTTCTGTTGTAGCAATAAAACCCCAAAAAACTGCCTTCAGCTATGGCACACTTATACAGAACAAGTGGGACTTGAAACAAAATGTTGCATTATAGCCTCACCTCTGAACAGGATTGCTTTTGTCTGGGGAGCCAGCCAGAGCCAGCCATGACTTCTTCTGGGAT
4_254131058	4	254131058	CCACGTCTGGGGATGATGGTGGTTGCTCCAGTGGGGTCAGTTGCTCGCTAATTCCCAGATCCACATGTTCCAGGGGGCACAGAGTGGGGTTGTGAGTGGGTGGATTCCCCGAATGCCAGGCAGAGGAGGGATGGGAGCCATGTTCTGCCATGCTGGCGTGAAAGGAGAACCCCTGAAAAGGAGAGGAAAAAAAGGCACATC
4_268033447	4	268033447	GCGCACACACACTGACTACATCCACTGGCCACGCCCCCTACCACCAAGCCCAGTGGGCACACCCCTGGCATTACTATTGGTGGTGTCTATGCACATCTGTATGTGCAGGGGTCCCGTTCACACTACCGCTACCTGGCTTCCAGGAGTGTATCCAGTTGATGTGGCAGTGGAAGGGGGTGTGGTTCGTTTTCATGATCCCAC
4_268068070	4	268068070	GCTCCTCACATCATGCCTTGTTTGCTTGCAAAATCCCTGCTTTCCCACCCCTCCAAATTCAGTAGTGGTGGTAGCAATTGTGGCGGCAGCAATTGTGGCAGTGGTGGTGGGGTGGCCCTTGGTAGGTTTTAGGGGTCAATGTGGCCCCCTGTCCACCAGACATTGCTCACCCCTGGACTAGAGCTTCCATAAGCCTCAGCA
4_287034164	4	287034164	ACCCCAATCAAGCTCCGTACACATCCCTAGCTGCGGGAGAGAGACAGTCTGTCTTGCCTCCTAACTTTTATGATAACTGCTCCCAAAGCAAATGGGGATACCAATACTGGCCCACCTCACAGGGTTGTTGCAAGAGTCACTGAAGTGAGATCCATCCTTGCCAGAGTCAACGCTGGAGAACATTCGTACAGCTTTCAATCT
4_287161676	4	287161676	AAACACCACCCTGCCCACCAATGGAAGGGAGTCCAGAGAGCTTCTCCGAAACGGAATTTGCCCCTCCGGCTGAAAGACGTTCGAAACCCCGATCTAGAGCCTGGGTAACAAAAGAAGGATTGATAACAGGTGGCAGGCAGCAGAAAGTGACGGCGATAAGATCTTCATTTATGCAAAACGTAGGCCCAAAATGCAAAGCAA
5_10735329	5	10735329	TCACCTTGTCTGGCGCCGTCGTGTTTTCTCAGGTTTCCGAGGAGGTGGAACATTCTCACTTGAACATTTAATGCTTCTGCCAGAGCTGTTCTCCAAAGTGCTCTCTTCTCGGGACAAAAGCTGCAACTTGCTGGCAAGTACTGAGGAATTCAATCCTACCGAGATGCACTGTAAGAAACTTTCCTCCCCTCAACGTTTATA
5_15567773	5	15567773	GCCCTAGTTGTTTGTCAGGAGAAGGCTATATAACCCTTTTACCTATATGTGTCCTGTACCGATTCAATTAGAAGGAGTCACCCCAATGGAACTCCAAATGTCTACCTGGTTACCAAAGCACCACCCCAGCCAGACAACCCAATGAGGCCAATCCAGAGCCTTGGCAGGGAACCTGGACCAATTCTGAAACATCCCCACCGC
5_18944322	5	18944322	AGGCCCAAAACATGTTGTTGCCAGATGCAGAAAGTTGAAACGGAACACTGCATGGTATTATTAAACAAAACAATGGACAATGTGCTGCCCTCCAGTGGTACTCCTCCTCCCACAAATCTGCCACTTGAAGAGCAGGGCCGGCCCTATCTTTAAGTGCTCAAGGACACTCACATGGGCATATTGCCTTAATGTGGTGGTGTC
5_19037866	5	19037866	GTGACCCTCTGACTGCACAGCAGCTGAGGATTTTGGCCAGCCCATGATGACTTAGTTGCACTTCCATTGGTTGTGCCATCTGTGTGACTGCTGACCATGTGAACTAAGCTCAGCACAGCTTGGCTGAGTGCTGGAAGCCAGCCCATCCTGACTCCAGCATGTTGCTGTGAATCAAGACCTTGGACACCACCTTAGACTTTG
5_19492682	5	19492682	ATCATGCAAAGGGAAAACCCCCAACCGAAAGCCCAATGCAACCCACTTTTTAAATAGTGCTTATTGGAAAATGTTGGGTTTTTGCAGCTGCTTTCATTCTAGTGTTCAACATATTTTTGCCCTGAGTGCTTCTTCTGGTCCTGGCTCTTAATTGTTGTTATTTGGCAGTGTGAAATATTGATGGCATTGGTCAAAAAGATT
5_19848292	5	19848292	CCTTGTTGGATACTGCCCTGTAATAATAAATAACTATTTTCTTCCCTTGCATGAGACTCAAAATCAGCCGCTTGAGGCAGCCGCCGCACTATGCCTGATGCTAGGGCTGGCCCTACTCAAACTACAAGTCTTAGGTTAAGTGCACAACACAAGTGTACTTTTTCTGTTCTAGGGTCTGGGCCAGCAGCTCAAAGTTGCTTG
5_20977098	5	20977098	GCTCTGCCCTCCTTAATCCTCATTGGGTGAGATCGCCCATGGTGGTCTCACTCTCATTCCCCCCCACCTGCAAAATTCTCCCCGCCCATAGTTGCATGTGATCAGGGGATGGGAAAAGTGAAGTACAATTGCAGCAGAGAATATTGCTAACTAGATAGGCACCAACTGGTCCAGTTACAGCAGACTCAAGATATTAAATTA
5_21689962	5	21689962	CTTGGTCTTGAACGGGCAATTGAGTGCGAAATCCAATGGGGATGCCTGTAACCCACCCACCCCGAACTTGGAGGACTACAGGCAGGGGAGGGTGGTGGTGGCTCCGTTGTCAGTGGGGCTCCTGATCCATTGCATCTTTTTAGGAGCTCTCCATGGTGCTGTACTCCACCCCCAAAATAGGTTCACCAGCAGGGAGTCACC
5_21781280	5	21781280	TCACTTTCTCACACAGCATTCACACAAACACAAATACACACCATTCATATGCACACACCCATACACACACCGTTTATCCCCATCATGGCGTGCTGGGCAGAGAGGTTCTAAACCTCCCCACCCAGTGCACTACAATGGGATTGAAAGATCAGCAGGGGAATGCTCTTATTGCTGAGCCACTGCGACTTGGAAATAAGAGGT
5_23363251	5	23363251	CAAGAGCTTCCTTTTACACATACTGTTTTAATAGCTCTCTACAGTTCTCCCCTGTAAGAGTGTGTGTCACTGACATTTTGTCTTAAAGAATACAAGATACGAGGTGGATACCTTTTCATATGTTTGCTTCTGTCAGTGAGTGCGTGCCAATCTTCAGTGCCAATCTCCTAGCCACTCTTCAGGACGTGCTGACAGGAAACC
5_25609657	5	25609657	TATAACATCTCAGTGGATATAATGAAAGTACCTGCAGGATAAACAAGATGTAGCCAGTGTAGACTCAGAGGAGGAATAGCTCAAGTTTTCTCTATCTCAACCAGAAGCCGTAGGAATATCCAGAGCACAGGGGAAGAGACTAAACACACACACACACACCTGAGGGATGTGCCAACATGGGGAAGGCTGGCTGGATTGAGC
5_26193569	5	26193569	TACTGACCTAGAATAAAATAGCTTATAGCTTTTACTGCCAGCAACAAAGCTTTGGAGAGAGAGGCATTTCAACCTATTAGACTGGAGTGGGGAAGGAAACGGCACAAAAGCCAGGAATCGTAGCATAGTAGAGTTGGAAGGGGCCTATAAGGCCACCGAGTCCAAGCCCCTGCTCAATGCAGGAGGACGGATGTGGGCAGC
5_26233897	5	26233897	TCCAGTGGGGCCATGACAGTAAGATGCCCAGGTGTATAGGTTAAACCAGGGCTTCCAGAGGTCAGTTTTCCACATCTTACCTCCTGTGCCAGCAGAACTCCGGACCTTTGACTAGTAGCAAGTCAGGCTAGGCTCTATGGGGATGAGCAACCTGTGCCCCTCTAGATGCTTTGGTGTACCACTCCCATCAGCCCTGGCCAA
5_41295451	5	41295451	GCAAACTTGGAGGCAGGAAGAGAAGCAAAAGATACTGTACATCTGCAGTCACACTGTCTTGCCAACCTGAGGATCTAATGTGATGAACACTTTGGGGCTGGGATATTCTAGGCAGTAACTGTGACATAAGGTTATCTCATGACCAACCTGGCCCCATACATCAGCCAAAGAGGGAGCAGCTGCAGGGAGCTCACGTCACCA
5_41565504	5	41565504	CCAATCGTGGCCATTTTAACGTAGTTTACGCAGTTTTTTACGTAAGGAACATAGCGCCGGGGACCCAGAAGTATGGCAAGCACCTCAGCTGGCGCTTGGCAGAGGCTTGGCTCGGCTCATGCGGCGGGGCACTTGCTGAGCACCCCGTGAGACGAGTGCCGGGCTTGGCGCCCATCCCTACGCTCTAGGCCCATACATGGT
5_41754418	5	41754418	CAAATGGTAGCAATGATGAGAAAGAGGATGAGGAGCAGCTAATGACAATGGCAAACTCACTGACAGAGGGGGGCCATTTATGGTGTCTTGGCCAAGAGTCCTAGAGAACCTGGAGCCAGCAGTGTCGGCCATCTCATTACCCTCACTTTCCATCGCATATGTAGGCCAAGCCATCATCACACTGGTCTGTGCATATGTGGA
5_43630652	5	43630652	TGTTCAGTCTTCCTCAGTGTCATGAGATGTATTGTATTTCTATTTAAATAATACTGTTGTTTTTTCTAAACATGTATCTATACCATAGTCCCCTCCAAGAGGTTTACTGCTAGGCAGCATCATATATATCTGCCACGTAGATGTGGGTCTTCTCCTCACACAGCATGGGATGCTGCTTCTGGCTTGTCTCTTGACTGTGGG
5_54925481	5	54925481	GTATCACTACATATTGCATTTCATAGGTGTGTGTGTGTGTGTGCGCGCACACACATGTTGTTTAGTGTACTTCAATAGTGCAAACTCCTTTGAACAATTATCTTATATGTCAATGGTTATGCCATCCCAATGGCCTGGGTGAATTTCACTGACTCAATCTGGGACATGTGATAAGTGAATTATGATATGCTTTTGCATTTG
5_66564489	5	66564489	AAGCCAGCTAAGCCGCTGGTCATCACCATCATGTCTTGTAGCAATGAAGTCCATGCATTAATTGACAATGGGCTGTGTGCAGTGTTATTCCTACTTAGACTAGACCCATTGAAATGAATGGGACTTATGTTAGTCGTGGCTAACTCAAACCCCCATTCATTTCAATGGGTCTACTCCAAGTAGAAATAACACCGCACACAA
5_74653062	5	74653062	CCTAACCATGGTTTTCCTATTTCCACTTACATTTTCTTCACAGCAAGAGTACAATTTTTTTTCTTTGTAAGTAGACGTGCCAGCAGCACTCAAATCAGTAGGCCAATGGCCAAACACAATGTCTTTACTGTAGCAAAACTTCCACAGGTGTCAACAGGATTTGTCCAAGCAAACGGAATTAGGGTTGTGATAATCAGCTGC
5_80977034	5	80977034	ATGATGTAGCTATAATGGAACCTCCATGTCAATAGGCAGTGTATCTCTAAATACTAGATGCAAATAACAGAGAGCTACTCCCCTCATACCTTGCCAAAAATTTTTGTTTTGTTTCATTTATATCCTGTCTTTCCTCCAAGGAGCCCCTCCAGCTCCCTGAAAATGCTACACAGAGAATTAGGAGACCCCACTGAATGGACT
5_82254384	5	82254384	TTAAAGGTGAACAGACCATCCCCCCATTCCCAGTTGAAAGGATCTTTGGAGGGGAAGGGAAGTGAGGTTGGGCATGTTCCAGAGGATGTGCATTCTCAGAGCAATAGTGCCCTCCCCCAGAATCCTTTAAGTGGCAAAGGGGCAGGCCTCCTTTGTTTGTTCGTTTGTTACATTTGCATTTACTTTTCCTCCAACAAACCC
5_82358178	5	82358178	CACATATTTGATCCTTTCATAAATCCCACCACAAGATGATTGCAAATACTGTATCTGCTGTGTAAACACTGTTTAGCAACTTGTTCTCATATCATTGGTATATTTGATTCCTAGGCTCACATTTTGCTTTGCATCCATGATATTTTAATATAGGTTTACATTGGAAATGATGACTTTCATTGCAAAAGCAACGTCCATAGA
5_88181018	5	88181018	ATCTGGCAATTGTGTCCTCCCCTATTTCCCTGATTTTCCTTTCCCTTGCTTTCCACGTGTGGATGGAGACGGTGTCAATTCACTCATATGGAGCAGGGGGAAAAGGGCTGAGCCCTCTAGGTAGGAACGGAATCCATCCTTTAACCTGGGATTTGTTGTTCCAAAGGCCTAGAGTGGGAGGGCAGGAGTATCTTTACCTCA
5_92550084	5	92550084	ATCTCGGGCGGGCACCACGTGGAAGAGCGGCGCGGCTGTTTGAATTGCCAATGCCTCGCCTCGCACCACGTGGAGGGGCGGCGCGGCTGATTGCATAGCCGGCGCTTCACCCCCTTCTTTCCTGCCGCCTCCCAGGCCGGCTTCATGCGGAGGGGCGGTGCGGCGGAGTCCGTTGCCGGTGGCTCGCCCCTTCGTTTGCCG
5_93042561	5	93042561	CCCCTCTCCAGCTCTTGGTATATGTCATACCACAAGTTGGCAAAGGGAATTTCCATGTCAAAACCAGGCCTGAAAACAGATTTAAATGGATTCAGAAAATCAATTTCATCTAGCAGTGCCTGGAGTTGATCAACCAACCATCAACCAACTGACCGACCAAACAACCATCGCAGATCAACCTAACACAATCCAGACTCTAAT
5_108021720	5	108021720	CCCAGTTTCTAGGGACCATATGCACATGAAAATAGCCTTCTTCTTTTATATCCCTAGCTGGACAAGAAATCACATGATGTGCAAATGGGCACTGCATGCATAATTCCCCAGAACAATCCAACAAGTGAGGCTGCATGTAGATGGCACTTAAAAGAAAAAGGGGGGAAAGCCAATATACGGCCGATCAGCTGTTTGGGAAGG
5_109328019	5	109328019	AATTTAGGACATATTTTCTCTTTCACTTGTATTTTGACCTGGGTCCTTCCTTAGGTGCTTTAAAAGAACCTTCATTGGCACCACTGAGCTACAGTAGAAGGAAAGAAGAAAGCAGTGAACTACAAGAGGAAGGCATATAGGAAGATGTTTAGGATGATGTTTAGCTTCAGAGCCTTTCAAATCGTAGTGCAGGCCTAGAAG
5_112954832	5	112954832	AACATCTGGAGGGCCACACAGGTTGCCAGCCCCTGCCCTACTATATGCCCTGTCTGATCTAACCATAGCACATAATGCAGCCTTACCCAGCCTGATGCCTTCCAGAGGCATTGGGCTACAACTCCCATCACACACACCCCCAGTCAGCATGGTGAATGACTATGCTGGGTAGGGATGATGGGAGTTGTAGTCCAACACATC
5_116355091	5	116355091	CCCACCCACCCATCTACAGTGCAGCTGGAAGCATGGATAGGAGAGCAATGAAGATGCCCTGGTTTATACAAGGAATACTGTGGCACTCGTCTCATTCTTCTCTCAAAGGCATATATTAAAAACAGTAATTAAAACACAGTAAAAACAAACAAACCCAGTCATCAAATCATCTTAACTGGCAGGCAAGCATCAAAAGGACCT
5_116649919	5	116649919	ATAGGTAGGCTGAAAACACACCTAACTCTGCAACTCCATTTCCTTCTACCTAGATAATGTTTCTTTGATGGTAGTAATAACTAGAACCCAGGTTCATCCCTTGAAGCTGATTGGTGGGAGATTCAAGACAGAAAAAAGGAAGGATTTCTTCACACAGTGCATAGTTAAACGATGGAATTTGCTACTGCAAGATGTAGTAAG
5_116805916	5	116805916	AATAGGTAACCAATGGAACTTACATAGGACTGGTATTATATGATCCCTATGGCTAACACCAAAAGTCAGTCTTGCTGCAATGTTCTGGATCAGTAGCAGCATCCAACAAATCTTCAAGGGAAGCCCCACTTAGAGTGCCTTTCACTAGTCTAGTTGAGATAATCACATGGCTGCAAGTGTGAGGTTGCACTGGTGCAGTAG
5_118199681	5	118199681	GTGCTTGCCAACAGCTGGGTGTGTAGGTGGCTAGCCCTGCAACCCCCTCACATGTTCCTTAAGAGCAGGGGTGCACAACCTCTTCAGCCACATGTAATGCGGGCTCAGGGGCCAGGTGCTGCACATAGACACGCAGGTGCTCACATGCACAAATCCCAGTGATCCTAATACAGATCACTCTTTCCTTGCTACTAGCAACAG
5_120613165	5	120613165	CCTACTTGTGCTAATCTGCATGTGTGCTAATGCTCGTTAGTTAATGTGAATTTGTGCAAATCTCTCCAAAAGTGGAAAAATGTGAAGAATGCACAAATCGCCCCCAACCTAATTTTCACGCTTTAGCCTATGCAGGGGGAAAACACATTTTTGGTTTGGGTTTTTTTCTTTTGTATTTTTGTTTGACTAAATTTGTGTACA
5_122670186	5	122670186	GCTGGGTTGGGGGATGCTGCCTTAATTAATAAAGGCATGCAACCTACCAGGCTTCAGGTTCTCTTAGAAACCCACCACCACCCTTTCCCTCCAGGGTAGAGGTGAGAATTACCAGAGAACGCCATGGAAAAAAATAGCAGCATAGCTCCTGTCTGTGGTATACAATGTCAACCTTAAATTTCCTTCTCCAAATAATGGGGT
5_143327650	5	143327650	GAATTTCGTTTTGATATACAAGTGTTTTGGATTACAAGCACATTTCCGGAACGAATTATGCTCTCAATCCAAGGCATGACTGTAGATATATTGGCATGTTTTTTGCACACTGAAGACATGTCTGTTGCATCGCTAAGATGTGCAAAGCTTGGTGGATATGAACAGTTTTATGTTATATCCATATATGGGATGGAAGGCATC
5_145405905	5	145405905	AGATGGCACTGCCTAGCTGGCTAGGACATCTCTGATTATTACTTTCCTCACTTTGAAAAAACTACTGCCACAAAGGCCTATGCCTGTAGTATGCTGCATGCGGCTATAATGCAGAGCAACCTTCCCCAATCTGGTGCCCTCCATATGTGTTGGACTACATCCCCTGAATCATCCCCTGACTAGCATGGCACCAAGTTGGGG
5_148281080	5	148281080	ACACTGATGGGATCTAACCAGGCAGTGATTGAGGAAAGGGATCTTGTGGTCATGATGGATAGATCAATGGAAATGTCAACCCAATATGCAGTACTGTTGGAGTCTCGGTCCTGCAATCACACATTCTAGCACTCTGACACCGGAGACTCCAAATCAGTGAGATCTTTTTATTACAGCATATCCCACGGCATAAGCGTAATG
5_150240564	5	150240564	CCTTGCACCGGTCCTGCTCACTGAGGGAGGAGGCCTGCTGAGGGTGTCTTGCCCAAGGGCCTTAAAAACCTGGAACTGACAGTGAGTATAAACATAATTGCATTTTCAGATCTGTCTATTTGCCCTTTCACTTCCTTTCTATTTTCTTGTAAAGGCAATTCAAGAGAATAAACTGGGTTGGTGTATCAATTCTATGCTAGC
5_152432253	5	152432253	AAACTGTGACCGATGAGTCACAAAGGTGCTCTTTGTGACTTACATTCCGGTGGTAGAAGCACAGCGAGTGCATTGTCCCACAGTTTGCAAAAGTCCTCAGAAGTACAGAGAACGGTTGAAGGTTAAGTGGGAAAGAAGCAACCGTGAAGCCAGCTGGGTGAATCTACTGCAGCAGTGTCTTGAGACCTGCTGACGCTGCAT
5_152511164	5	152511164	TTTCCAAACAAGCCAGGGCTTGGAAGCCAACTTTAACCATGGCTCCACAGCCTGAGTTGTTTGGAAGCCATTGACCATAGTTTCCTGGTTTGGATGTACAGTCATGCCTTGGACTGAGAGCATAATTCGTTCCGGAAACGTGCTTGTAATCCAAAACACTCTTATATCAAAACAAAATCCCCCCCCAAAAAATTGTACAGA
5_152589130	5	152589130	GGCTGAGATCGGCCATCTAGATGTTTTGAGGGCAGAAGGCGCATGCTCCTCCCACCCTCAATTGGATGCTCGTAATCCTCTGAGTTTGGATTTCAGTGCCCGAGGCATGGGACTGTAGGTGCTGACCCCACCCATGTGCTCACATGTACTGGCCCCACCTTCTATGTCTCTGACTTCTCCATGTTGAGTGAGGAGGTCTGA
5_152783589	5	152783589	AACTGTATAATATTAAGGAAATGACCCATGCACAGTTAAGCACAAAGATTTAAATGGGAAATAGTTGAGCATGTGCTCAACTCTCCCATTTTAATCAATGAGACCCAAAAGTGCTTAACTTTGGCTGTATCATGCCCTAAGCCAGTGATGGTGAACCTATCGCACGGGTGCCACAGCTGGCATGCAGGGACCTCTCTGTGG
5_162714170	5	162714170	TTGCCATGGTTATAATGCTGGACCTGTCCCAGGTGTGCAGGCTTTGGGGGGGGGACACTGCATCTTTAAGACGGGTTGCATCAGCCAGTGCATGCATAAGGCCAGGCGCTCTGTTCAGTGCAGTTGAGCTTAGCTGGCCAGCAGGTATAGTGCACTGTTGGCGGCATGAGCAGAGCCTGGACTATGCTTTAGACTAGAGGT
5_165466005	5	165466005	CCATGCACGGGGGTGGGGGAACTGATCCGGATCTAAAGTCAGGGCAGTTTCAGAAACAGTTTGTGTTATATGCCAGAAGACTGATCTGCAAGGGGGAAAGACCCATGGGATGTGCACGAAGTCATTCCCTGAATTACGGCCAGCAGCAGCAACAACACCCTTTCAGAGCAACACATCTGTACCTGCTAATGTTCTGTTTTG
5_165625225	5	165625225	GAAATATGTCTGAGAGAATCGTACATTTTCAACAACTGCTATGAATTTTTAAATTCTTGCTTGTCAAATCCTATAAGTTCTAATTTTTTACAATTTAGGGCATAAGCTTAAGCATGTTTATGCAGAAAAATGCCCTACAAGTTCAAGCTGGTTGCAGATGTAGGACTTTTTTCTTTGTAAACGTGCATAGGACTGTGCCCT
5_170831178	5	170831178	CCTCTCTTTAAAATGTGATGCGAGAAATGACCTGGAAAAACTTTCTCTTTGGAAATCCAACAAAACACAGGTCCTACTGTGTATGATAACTAAATATAGTGGAAAGTGGGCTTTGTTGTGAAACTTTATTCACGGTGTGAGCCCAGAAAGTGAATGCCTTTGGAAGAACTACTTTCACAATGTTTTCAAGGTCTTTGCGTC
5_174032077	5	174032077	AATATCCAGAAATTTATTTATTTAAAATGTATCTAAAATTATTTTTAGGCTGCCTTTAAGTGTGGAACCCTCTCAAGGTGGTGTACAAGATAAAAACCACGCAAAGTGGCTAAAATAAAAAATAATTAAAACATATTCAATAAAAACCTATTAAAAACTTAAATTACCAATAAAACATCAATAACAACAGAAATTACCAAT
5_181044060	5	181044060	TCAACGGAACATCCAGAGGCCGGGGCTGAACCTGCCACTCCCCACACGCCCACACTCCCTGAGTGAACGCTGAATTACCGCACAGTGGTTTAGCTGGCAAGTCTAGGCACAATTTGGTTGGTCAAGATTACTTTTCAAGTTCTGTTTTCCCTCCGTAGCGAGGCCTGCCTCCCACTCCAAGAACCATGCGGCAGGAGCGCA
5_183763928	5	183763928	ACCCATGGCAGGTCAGTGTTGGTCTAATGATAAACCCATCCGTAAACCCTTGAGCTCCTTTGAGAATGCTGGGCAGCTAAAGTGAATTAAATGGCTGCAACCCAGAGCTATACACACTTGCTGCAGTTCACCCCATTCATTCCTGTGCGTGCACTGTTTCTTCATTCACTCAACTGGAGGACTTAGTGCCTCTGTTTTATT
5_184751241	5	184751241	AATCTTGGAAAGGGGGGGATGACATTCTGACATAGGGTGAAAAGGGTGCATGGGGCAAAAAAGGTTGAGAGCCACTGGTCTAGGGGGCCATAGGATACTTTGGATTCTCAGATCCGAGGCTGGAAGCAGAGCTCCAACCTCAGAGAGGGGAATCTGCACTCTGACCCCCCTCTGCCTCACAGCCGGCGCAGAAAGAATTGC
5_187336016	5	187336016	AGTTTCCTGTACTGACTCAATTGTCACCTGACCTCTACATGATATTATTCAGTATGAACGCAGTAGATCAATGTTTCCAGAACAATCTTTATTTGTCAGCGGGCCCCTACTAGCATGTGAAACCTTGGCAGGTTTCATGGAAGTGATAGATTTCATGGATTATAGAGTTGGAAGGAGCCTACAAGGCTGTCGAGTCCAACC
5_191991485	5	191991485	ATGGCAGATCAGATGTCCACACCCTCAACCTATGTGCCTTCAATCTGAAGACATGAATGGAGTCTCAGTGCATAGTACATACGCATTGGGCTCTCACTACTGTTGGGGACTCTGGAAAAGCACGCTTCCTGATCACACAGAGAGAGCCTTACACGTGTATAGTCAGTGCATGCAGGGCCTCTATTCATACCTTCAGCTGAA
5_194045831	5	194045831	AATGATGATATGTCTATTATTCAGCCGCCTGATCTGCACTTCACTCTCACCTTCCACATTGTTAAAGGCGGAAACTGGAATGCCTTCCACCTTTGCTTTTCAGTTGCATTGATTAATCAGGCCTTGATCCCAACTTACCTACAAACACCATGTTCTGAGCATTATTTAACATGATAAAACACTTCTAGCAAGACTTTTGTG
5_194059642	5	194059642	TTAGGGGTGTGTTTGGGGACTGGAAGGGCTTTGGATTCTGCAGATCCAAAGCCATCCCTGATCTACCCACACCATCCCAATCCACCGCCTTATTAACTCTCGCACCGTCAGAGTTTTGGAGGAGGGTTCCATGATCAGTTCTCTCCTCTCTGAGAGCGCACCTCCCTCTCCACCCTCGAAGGGGGAGATCTAAACACTTCT
5_199340161	5	199340161	TCACTCCTAGAGTGATTGGGCTAGGATACCGATGGGCCATCTGCCATCTGTACTTAGCCAATTACACGTGGATGGGTGAATAGATAAAGAGAGATGGGTGTAATAACTTACGGAGGCACAGATAACTAATTGGCTCATGTTTCCAGCACTAACAAAATGTCCATCATCATAATGGCAGGTGGAATCTGTGTATGGAGGGAG
5_199566075	5	199566075	GTCCTCTTTGGTGTGGTGCATTTCCTCCTTTTTATGATGCATAAATAGGCACCCTGTTCCCACCACAACAACCCGGTGAGATAGATCAGGCTGAGAGATGAAGCACCAAGCAGATCGATCTCCCCAGTCCCAGTCTGGCACCATGACCTCTGCCCCACACTGACTCCTCTGCTGATCCCACAGGTCTGCTTATCTATTTCC
5_199762264	5	199762264	TGGCTCTGCTTGGCGAACCTCTGGGATCGCGTAAAATTAATAAATACAAAAAAGCCGAATGACAGAAGCAGTGTTAGGGCTGGAGCCCCGAATCTTTCACATGGAGCCCTGAATCTCTGGGAAGCCATCATCTGCCCCACCACCCTGCCGTCCATAGGCACTTGCTGAAATAAAGGGACAGGGACCCTGAGGATCTCTGTT
5_200099358	5	200099358	TAAGGCAAAGTTCCGGATCCTGCGATAGATTCTGGGTGGGGCCTTTCAGAACCACATCAAAGTCCATGAGGCTACATGTTGGCAGAATTCCTACCGACCCGGTTCTGACTGCACATCTGGGGAAGACACGAATACAGATGACGGATACTGGAAACAGGGAGAAAGGAGCAGAGCATAGGAATATCACACGCTTGCTATCAG
5_203054339	5	203054339	ATGTATCCTATTTCTACTGAAATTATAGTTGTCATTTCTACGTTTGCATCTATACATATAAATTAGTGTATGCAAATGTTATGCAGATTGGTGTCTGCTCTTGTCCTCTCTTTTTTTTCGTGATGCATTTCCTCTTTTTTGGCAATGTGTATGTGGCCACCCACCCAAAAATGTGTTGTTTTTGCTGCAACAGACTGCAGT
5_203412267	5	203412267	CTCATTCATCTGAGTGGAGCCCTAGATTTCTGCCCCAAAGTCCTACCTTAGCGGCACCACTGGCTGAAGGCTCTACTTCAGAAGTGGGGAACATCAGGCCTGGGGGCACAATCCAGCCCTCCAGTGTTCCCCAAATGGTTTCACACCCTTCCCCTGGCCTCGCCACCTTTCCCCCCAACCACAGATAGTTTGGGGGTTCCC
5_206031060	5	206031060	CCTACCTCTAAAGCCCTATACGCCTACCTGAAAGACCGCCTTCTCCCATATGAACCTGCCTGGATTTTAAGATCTCTGGTGGGAGGTCCTTCAGTGGCACCTTTGGTGGGGATGTAAGAAAAGGCCTTCTCAGTGTCTGCTTCCAGGCTGTGGAACTCCCTGCTGAGGGGGACTAGATTGGCTCCCTCTCCGCTGTCCTTC
5_206285641	5	206285641	TCTTTACTACCCAGACTTTTGGCTGTGCCCAAAGTTTTCTTCCCTTGATTTTTGTGTTTTTCTACCATTCCTATCCTAAAACACTTGCTTCACCTCATCAGTTTCCTTTCAGGGCATAATAAACTACTATTCAAATATTTTTAATAATATATTTAAATTCTGTGCCTAATGTCAGGGCTGCTGCGTACATGTTTCCCTTAC
5_206942907	5	206942907	TTTCACACAGAAGAACAGAAGTTGGGAAAGAAGAATCAGAACTCACTTATTTCTCTCCTTGCATCTCACTAGTCTATGGGGAAAGCCCTCATAAAGCTAGTGAACAATTTTGGAACCACGAGATCTAGAAGGGGAAAAATATTTATTTATATTGTATTATTTGAGTTACTTGATTTTAAAACAACGTATGTTACATAATTT
5_207554757	5	207554757	ACAGAGTGAGCCTTGCCATGTCACTTCTGCCCCAGATGCAGGCAGGATGCAATGGCATGAAAGCCTCCATCCCTGCTGCAATCTGAGCAGTGCAGATCAGAACTTCAAACTCACTCCTGTCAACTCCATGCTGGAGGCTTAAGAATGGTGAAGAATACAGGAGAAAGTATGAGGGGGAGGAAGAGAAGTGAGTGGTGGGCA
5_212387083	5	212387083	AATGCCTGCTGGAGCGCATGGCCTGGCTTGGCTGCGTCACTGCCTGCTCACTTGGTCAGGGATCTTACCTCCTGGTGCTGTCTGTGACACCTTGGGAGATAGCAGCTAGGCAAAAAAAGCAAGCTCGGACACCAGTTCTTAGAGTTACAGTTCTTACAATGACCAGCTGGGATGAAAAGTGTTCAGGTGTGGAATGGCTGC
5_215081493	5	215081493	GTTGTGGTTGCACTTGCATGTTTCTCAAGCTCAGTGGGGAAATGACATTTTAATGTGGCTTGTAAAGGGAGGGCTGCAGGGCATTGTTGAGCAGTGGCTGCCCAAGTGAGGATAAACTCAAGCCGTTCTTTGCCTGCCCAGGGTGATAAGCTGAACTCTGCCTTTGCCTGATAAGCCCAACTCACAGAATCTAGAGGCAGA
5_215163585	5	215163585	GGAGGTTGTATCATTTATCCGGCTCCATAATAGCAGTTTGTCTCTTTCTTTTAACAGGCCTGTGTATGAACGCATTAGCAAAATTGGGTATCCTGACCTGTTACTACGTATGGATGGCTATGACATGAGTTCTTCTGGAGATTTAGAAAACAGCATATCTCCTTATCCATACGAAATTGGGAGTACTGGAATTGGATTTCC
5_215991642	5	215991642	GCTAAAAGATGTGACATTGTGACAAAGTCCTAAAGCAATTAAAAAACAGTGTGTGTGACTGGGTTCGCACAACACGACAACAACCCATTATGGATAAATAGCCACAATACGTTGTCGTGTCATCTGAATTCAGACTGTTTCTTTTTTGGCCACAAGCCACCCTGACAACCCATGGTTCGTTCTAGTGGTTGTTCGATCTAC
5_217628476	5	217628476	GTTTCTACAAAGCACGGCTTCCTGAATTTGGTTAAGAATTAAGATGGGAAAGCACCAGCTGGAACAAACCAGGAAGGGGACCTTTAAATCTCCATCCTTCGTGGGCAGGGGAGAGTGAGTGAACCCTAGGCTTATCTTGAGAAGATGCTATTGTGCTCATGTCACTGGACATCACATAGGATGCCCCTGGTGGTTTTGCAT
6_12676679	6	12676679	GATTTCCAGTTGCTGCATCACTGGGCATGCCCAGAAAGAAATATTTTTTAAAAGCTGTGATTAGCTGTGAGCTGTATGTTTAAAATAACTGATTGGCTGGGGGCACCTGCTTTCCTGCCCATTTCTCATCCTTTGCTTGGCCACATCAGGTTGCCTTTGGGGCAGGGCCCATTTAAGACTCTCTGTCTGGCATCCAGGCAG
6_72546819	6	72546819	CAGCTCCCCCATTCCCCCTGCTCCCTACTGCCACTGGGGCTTTTGTGGCTGTGGAGAGGGGAGAGAAAACTCGTTGCTCCCGGGGGTCCCCTGGGATACCTGCAGGAGGTCCGAGGGGGGAGGTGGGGAGAAGGACCCTACTCCCAATGTGCCTGGTCGTCTGTTGGGCACATCTAAGCCACACTATGCAGCTTGCTACAC
6_103828210	6	103828210	AAATGAATAAATAAAATAAACATAACACAGACACTAGGGTTTCCATAATCACAGAATATGCCTGTAGTTCAAATGCCCAGGACAGTGAGAGATGGTTCTTTCACTGCACCTCCTGGCTTGTTCCTCACAGGTCCCTTCTGTTACCATATGCCCTTGTTCACACAGACACGCAAGTTGAAGACCAATGGAGTTTTGGGAGGG
6_110427859	6	110427859	CTAGACATGCTTGAGGTATGTGTGTGACATCCACCGCTACAGTACCTTTTAAACTTACTTTATTATACTGCTGCCACCACTTTACACACTGTGTGACACACCCTCCTCTGCCCCGCAATTGTGGAAACTCTCAGTAGCATGTTCGACAGGTGTCTTGGGCACTTTCCTCTTCAAGAGTTTACTCCCTTGCCCCCGTGCTCA
6_113035999	6	113035999	ACCACTCCAACTTATTATTATTTTTTAATTAACACATTTTCTTAAGGGAAGCTGGGATTGCTTCAGTTGGTGCTGAACGCTGTGGGTTAAAAAGGAATTATTTAGTGTGTTGGGGCTCGCACCCCACTTTTGCCTAGTACTCAGTCTTTTACATCATCAGAAGGACACTTACCCGATGGAGAGTCCAGTGGTAATGTTTAC
6_114576112	6	114576112	TACCTGAATCCAATTCAATTCACTGACTTGTAAAGCAATTGGTGATGCAGTGTTAATGCCAACTAATCTGATAAAAATTGACACAGTGACAGTGTTTGGCTGTTAGTACAGGCAGCCTTTTATGTTACTGTAAATCCACTGCAGTTGTACAAGTTATCAGGGCACGTTCGTGAAAGGGTAGAAAATTTCCCCTAAGTACAT
6_115122735	6	115122735	CCACTGGGTTCAACATTTCTGCAATGTTTCTTGCAAAGGTAGGCATATGACAGGAAAAACTGTTACTTAAGAACAGTTTCACTTCTATCTAACCAATACACGAAATCTGAATAATATTAACTAAGAAGCAGTTTAGCTCTTGGATCATGTTCCCAACTTAAAGTCTTGTGTTCTTCATAGAATCCTTTATTCGTTTTACTG
6_139726574	6	139726574	GAACTTTGGTTTATAGGAACCGGTTATGCCCATATACCCTCCTCATCATCCTGCGAGGCAGACATTAGAGATGCATAGAGGTGTTAGCATAGGAATGAAAGAAAAAACAATTAGTTACTTTTGTGAAACTGAAGATACAATGAAGTATAACATATCAAATAAAACTAAAGTTATGAAATTTAAGCAACAAGTACATCATAT
7_66520496	7	66520496	CCTTGCTAATTGTTGGACTGGATCACATGTCCAGCTCTTAATGAGGTGCCACGTGCTATAATCCCCTCTCTGCTCATTCCAGTCTCCAGAATAGGGCAGCAGGTTCTCCTCATCTAATGAAAATCATGGCTTAGGAATGTTTCTGGCATTTGCACACCCCTACACACGCCCCATGCTCCTCCTAGCAAAGAGGGATGTATG
7_66871897	7	66871897	GGAGCTCTGCTATTGCTATCTGATTTTTTGGAATGACACTGCTGGATACTGCCCCAGCTCCCATCAGCTCCAGACAGCAGGGACAATGTTCAGGGATGGTAGGAGTTGTAGTTCAACAATGTGTGGAGGTCCACAGTGTCCTCACCTTTACTCTAGCTGTTAAACTAGCCTGTTCCTGAAAGTTTCTGAAGGTTGTCCACC
7_67053574	7	67053574	AATTCACACCCATCTCTAGTACAGAGTGCAAAACTCTTACAAGTTTCAAGAAAGCACTTTTTAAACCAGTTGAAAAGATACAATAACCAAGAATGCAAAGACTTCTGGGAGAAGAATGACTTTTTTCCTTTAATATTCATGACATAAGTGACACTGAAACATTGTATTCCTGACTTTGAAGTTTGAACAGCTCCTTGACTC
7_70161644	7	70161644	CTTTAGTCATCCATGGGAGCATGGATGCCCCGGCATCCCATTAATCGAGAGCTGGCATATTGTGACAGATGCAGAGGTATTCATTTTCTGACTCAACTGAGAGTCTGTTTCTGGTTATGGACTTCACCTGGATGCTTGTGCTGATGAGGCTTAACCGCTAGAAGACTTGCCATGAGTGTTGTCACATTTCCGTATTCTTTG
7_70238033	7	70238033	GCATCCGGAACAGATGGGTCCACTAATGTCATTTCCCAAGGGCGTAGGATCACCCTGATCACCCCTGGCTTGAGCCCCCTCCAGCTCCCAGAGCTCCACATCTGCTTGCAGGAAACCAGGAGGCCTCAAGGGACGTAGCCCTGGCGAATGGGAATTGGCAAGGAAAGAGGATCTCGTTACCAAGGCCTAGCCTAGGACAAC
7_73977445	7	73977445	AGAAAGTTCAGATTTCTGTGAATCAGCCCTGCAGACTTGTGGAGGGATTTGTGCAAATGCCCATTTGCAGACAGGAATGAAATTCTTGTACGTAAAATCCTATTCCGCCAATGAGCTGATGATGGAACAAACGGTGCCTGGCAATGCACAAAACACAGGCAGTGAGGAACATCAAATGGTGCTCCCCCAGCCCCAGCCCCA
7_74739540	7	74739540	AAAATCCCAGGACCAGTCAATAAATCCTCATCATATGCAGTCAAATGCCTGGGAGCAAAGACAGCTCTTGTCCTGGTGCTGGGAATATGACAATGTTGGCACCAGGCAGGCCTCAGTGGGGAAAGCATGCCACAATTGGGGATCCAGCATCGGGAAGGCTCCCTCATTGCCATTTTAATCTCCCTTAGAGGAGGCACTTGG
8_9683143	8	9683143	CGCTGAACATTTTCAGCTGATTCCATCGAAGAAATGAAGCTGCTCCACACAGGCAATTGCTCAATGTGCAACTAGCTCTGCTCTTTCATGCTCGCTTTTTCTCTCTCTCTCTTTCTTTTTTTTCCCCGGTATCAAATTATTGGCAGCAGAAAGCCTTGCCTATCACATACACACATGCAGCGCCCTGAAAGCCCTCTGGCT
8_9791049	8	9791049	GAATTTGGCCCTCGGGCTGAAAGAGGTTCTGTACCCCTGCTTTTTGAATGTTCACAAGGTCTTGCAAACATTTTCATATCCGTTTTCTCAATCTGATGAATAGAGCCAGGAATGGGATTGGAAAGCTGGCTGGGGCATGCTGGGAGTTGTAGGCCAAAAACATCTGGGGACCCAAGGTTGGAGAATACTGGAATGGCATGT
8_9793171	8	9793171	TATTTCAGGCTACAGGTGGGGTCTTCCCTGCCACCTTCCCTTCAGTGGAAAGGGGACAGCAAGAAGAGCTCCATTCATGGACTGAAGCATATCATCCACCATGTGATGTCATTTAGGGACACAATCTGGACCCTACTCAGAGTCTGGGCTAATTTTCCAGACATCCAGAAAATTAAACTATTTTCTCTAGGCTATTTCTGA
8_9813270	8	9813270	CTCCTGAGACAAATCTCAGTTTTGTTTTCTTACCAAAAATTGTGATCAAATGCCAGTATCCGTTCCTATTGCAACAGGTGGAAATACATGTAAGCCAGGTGGAATGTGTGGGTTGAGCTCTTCTAAAACAGATGCCTGATCAAAACTCAATAGCCCTCGTTAATGAGTAAACCCTAATATTAGTCTTACAAGGGCAGGGCA
8_10035972	8	10035972	AGGACAGATCCTAAATAACCACCCAAAAAAATTTAAAAGTAGGTTATTTTTCCCCCAGAGATGCTTGCTAGAATCCTAGAGTTGGAGGGGGGCTTGGAGGATATCTAATCCAATCCATACAGAGGCAGGATGCCTACATACACCAGTTGCTGTGGAACATGGGCGGGAGGGTGCTGTTGCACTCATGTCCTGCTTGTAGGT
8_25682848	8	25682848	AAACTTGGATGAAAGTTCTCTGCTATTGTTTTGTCTTCTGCTGCTTTTATAGACTATGTTTTATCTTGCAGCTTTATCCTGTTAAGTTTTTTGCAGTTATGTTTAAAATTATTTTTGTTGTTGTTTCAGTAGTGATGCTGTTAGCCCCTTTGGGCTATTTATTCGTAAAGGTGAGGGCATTTCACTAGGCATTTACATACT
8_26160788	8	26160788	CAAACTGAGCACAGATAAATTTTACAGTGACCATATTTAGAACCCAGTGTCCTACACTCCTGGTTGAGAATATTTCTAGTAGAGCTCAAACCATCCTGATCAGCAGGCAGAGGTTGTCAGGCTTGCCTTTATCAGTTGTGTAGACTCCAGTGGAGTCTGGTGGCTCCAACATCAGTGGGGAAGTCTATCCACAGTGGGTTT
8_26453672	8	26453672	GGCTGGGCTACACTCCACTAACAATGTAAGCAGCATCCAGGTTCGTGGCCCATTTATGCCTACTTGCACAGTCCCATTCCATAGGGCAATCTGAATAGCAGAGAACACCCTGCAGGGATCCCGATTTCCCAGTTGCACAATACAATACAGTGTCCGTAGCTCAGGCGAAACAAAGCAAAGCGTGTCATTATTGTTTTGCTG
8_29376467	8	29376467	GTGTAGTAAGTTGAATGGCTGCCTGAGGGTCAGGAATCAAATGGATAAGAGCAGACATGGTACCACGGTGAGGCATACCTGGGCAGCTGCCATGGCCCCCAAGCTCCTTGGGAGCCCACAACCCATGAGGCCTACTGAGGCCTATTTTTTAAATTACCGTTCTATTCTTCCCTTGGTGCTCGGGCACCGAGTGGCTTCCAG
8_29395896	8	29395896	AAAGGACAAACCAGCAGGCAGGGTCAAGGAGCAAGTCAAGAGGCAGGACCAAACACATCAGAACTCCAGAGGACTGTGTTGCTTGAGCAAAGTTCAGCTGTAACAGGAAGCCAAGAATCAGGTCCAAAGGGCAAGTCAGGAACATCGGACAAACAAGGAGGCAGGGTGAAGGAGCAAGCCAGCCGTCTGTAAGGGGTTAAG
8_29406058	8	29406058	GAGCAGGTTCCTTCATAAAGCGGATGGGTCTTATTTGCCCATTCCAGAGCAAGCCACTCCAAAACACTTTGCATTACAAGTGGGAGGAACAATCGTTGCTCGGAAAATTCATTTCCCCCCCTGGCAACTGTGAGGATTGCAGCTAACCTCAGAAGGAACGGGAAAATCTGAGGGGGGAGAAGATGATTTCAGTAGCCCCAC
9_6664802	9	6664802	TGGGCTAGATGGACCAAGGGTATATACTGAGGACCATTCCCTATATGGCAGCTTCCTATGTTCCTAGATGAGACAGAGGTAAAGAAAGGAGGAGGAGTCCAAGCAGAGCAGCTATAGCTCAGTGGTAGAGCATGTGCAAGGTCACAAGGTCAATCCCCAGTGAAAAGGATTTTGGATAGCAGGGCTGGAAAAAGCCCTCAC
9_9321300	9	9321300	ACGGCATAGCCTGGTGGCACCTCAGCCTCCTTCCCTCCTCCTCGGATCCTCCAAAGCACGGCAGTCAGACAGCCAAAATCAGCTATCTAGCCATTTTGCAGGGCAGGAGGAGTGTAGAGGCGACCATCACCTCTGCGCTCCTCCCACCCTGCATAGGATTCCCGTAATCCTCTGAGTTCGGTGGGTTACAAGCATCCCCAC
9_13828566	9	13828566	CTAAAAATCACAGGAGAAAACAGCAGCAGCAACAGCAGATGTTGGAGATAGATGGTGATGCAGAAAACAGGCAGGGCATCAGCCACTTACATTAGTGACTGTGACTACATACCAGGGTTGACATTGTGCCCACCTGAATAATGTTAGAAAAGGAAAAGCAAAGCTTCCTGTTGCACCTGGTAAACTGGGGTGAGTTGAGCA
9_14271194	9	14271194	TGTTGGAGGTGCTGGGGAAACAGTGATGTCAAAAGTCCTCTCTCCACCCCTTTCATTGGTGTTATTGCCCTGCTAGGCACAGAGAGGCCTGTAGGAAAACATCTCCACTGCGCCCCACCCAGGCAATGTATTACAAAGAGGCCTGGCGGGTTCTCCTAACATAGGCAGATGGTATCATTGGCTAAAAGTACTTCACATACT
9_20277445	9	20277445	TTTACACAAATACATATTTATTTTGCCTTTGGCCCAACCCCCTTTTGCCTTCTACCCCACTTACCGCTGGAATGAAGCCTCAGAGAGCTTCTCTGAAATGGAATGTGGCCCTCGAGCTGAAGGAGGTTCAACACCCCTGTGTTAAAAAGTTGACGATTCCAATCCTATAGATGCCTACTCAGAAGTAAATCCCATGGAGTT
9_26894868	9	26894868	GGAAATTCATACGTATGCATTTTCATGCAAGCATTTCCCCTAACATATGCATTTTTGCAAGCCATTTTTATATGCTATATTCCCGAATGTATGTATTTTTCTCTACTTTTCCCCCCTAGTATGCACATTTTTTGTACGTGTGTGTGTGTGTGTGTGTTGTTTTTGATGGAAGAACTGCATCACAACATTTGGGGAAGTGTG
10_18564415	10	18564415	GACATTCTGGGGATTGAACCTGGGACATTCTGCATGCAAAACATGTGCTTTATTACACTGAGTCATGCTCCCATTGCGGATAGAGTCAAGCAGCAAACATGAGAGGTAGCAGCCAGGAAGGGAAAGATATGTAGAAGCAAGGCCTCTCTGATGGAGCTTCTCTGAGGGCACAGAACAACAAGCATGCTTGGATGAGAAAAG
10_19895211	10	19895211	ATATGGAGAATTTTCTGTTTCTTCCAAGGCCCTTTTGTCCCATATACTTTCAAAGCCTGGCTTCCATTCTCATGAAAGAAAAGAAAAGAAAAAAGGGCTCGTTTTCGAGACTGTGGAAGATGAAATGTGATGATAAAATTTGTTTTGTTTCTATCACCACTTTAAAACAAAGAACAAAAAAATCTATGAAGTATTATTGCA
10_20155460	10	20155460	TGGACCAACAGGCTTCCATTTTGAGTTCCCACAAACTAGGAAGTGAGTGGGGTGGGGGGATTTTATCTCAGCACTAATACACTTGTGAATGTCCCCTTCAGAAGTGTTCTATTTTAAACCATCTTCTTCATATACACAATTGCCTTGATCAAGAGAGCCCTGTGCAAATGGAAACATAGATCCATCGTGTGGGGCCTGCCT
10_20231397	10	20231397	CAAACCTGCAGAACAACTTCAGGAAATGGAGGCTTCTCAGAACATTCACGTGTGCACTTCAGAACTGTGGATTTTCTGCATGGCAAGGGACCATGCATAAAGCAGATCATGCACTGAAGTGGAAGGAAGGGTAGTTGTTAGTACCGTACAAAGATAAAAAGAGGCAAGAGACAAGAGGTTGGGTAAACCCATCATGTCCCA
10_33091515	10	33091515	CACTGTGTGCACATCCGATCTCCCTGGGTTTAATGCGTTCCAATGGCCTTCTGGAAATTCCATGCAGCCTGATGGCCACTGGGAAAGAACAGTGCATCGTAACGGCCATTTTCTGTCATTTATTCTAGGAGGGGGCCCTGAGGGCTTTCTCTGCCTTCTCTGTATTACGTCCATTTAACTCTGCAATCATCTGTCCCCCCT
10_40264237	10	40264237	CCCAACAGACTGATCGGGTACATCGCAGGGTAGCAGGGCCCGCTCCCCCCTTGGTCCTCCTGTGGGTTGGGATACCCTGTGGGATTATCGAGGTGTCCCCACTCTCCGCTGCAATCACGACCCATTTTAGGCTTGCTGCAACTTTTTGGTCACTTTAAAAATCATTTTCTTCAGTTCACGAAAGCCGCAGTCCCCCTTTTG
11_36425625	11	36425625	AATTCTCAAAGTTCAGGATGAACCAAATTTAAGATTACAAAAAATGAGAAACTTAGAAACCAGAATTGACAGATTCATCCATCCCTATTGGAAATAGGCATGTCGCACCACTACAGCCACTTGGGCCTTTAGAGACAGCATAGAATCAAGGAGAACCCACGCGACTACACACCTGCTCCTTGAAAGGGAGTCCAACCCCAC
11_36427554	11	36427554	CTTTTGTGCAGTTTTTCTCCCATTCTGAAAGGTTGAAATGCCTCCTCCTAAAGCTTAATTACTGCCAGGAAGAGCTTTGAACTACAATATGCTGGTATTTGGGGTGTTTTGGCCCCACCCCTTTTGCCTTTGGCCACACCCCTCAGTTTTAGCCCCACCCACCACTGCAATGCTGCCCCTGAGAGCTTCTCTGAAATTTGG
11_36574018	11	36574018	CTGCAACTCTCCTGTTCGATCACTGCTAGATTCGTGCAAGTTTCCCATTTGCACAGAGCGAGTAGTGATCGCAAATGCGAATGGGAATCGGGCATGGGCACGAGATGAGCGGTAAGATAATATTTGGAGAATCCTGGCAATTGCAAACACCGCTCGTTTGCCTATCATCCCTACATGGGGCTGAGTGGCTTGTTTCCCCCA
12_11535961	12	11535961	TAGAGAAGCTTCTTCCTCTCCTATTCACGGAGACTGCCCGAATTATTCATTGCAAACCATTGGTACGGGAGTACAAGAAAACAAGAATTTATTTCCAGTCCCAGGCACATGCTAGATAAGAGGATGTATTTATTTCGCCATGTTTCAAAAGGATTAAGGTTGGAAAAATAAATATCACTTAGCCTGTCAGCATCTACAACT
12_12628466	12	12628466	CCTTAGCAACCAGCGGTGCCTACGCTGTAACCCTGAGAGCAGGTAGGTAGGGACTGAGACTTGGATGGTGAAGTGGGCTGGCCAGGGGTGGTCCAGGCTTATTATACAGCCCTGCCAGCTCCACCCCTTGCCTGCACTGATTGCATGGGGTGATTCTGCATGACCACTGATTGTGTCTCACCCCATTCTGAGGCTGGACAC
12_13046503	12	13046503	TCTTGCTGTCTCTTCTATTATTTCTCAGTTGTCTGTACACTCTGTACAGGGTAGATAGCTAGGAGCAGCTTGGAAGTAGGTAGTGGGAGGTTCTGCGGTGATGTGGTGGTGTGAACAAAACTTTTGTTTGTTCATGATTTCATTGAAAAATCCTTTCCTTTCTGCTTCAACTCCATCCTTCTCTCAGATCTTTTCCTGCAA
12_14993190	12	14993190	AGTTGATGTGCATTTTTTGAGTTTGGGAACTTCAAGCAGTCTTTACTGCCAAGGTTTTAACTGGATCCTTCCAGTCAGATCATATCACACAGATTTTACAGCATCTACATTGGTTACCAATTTTTATCTGGGATCAATTCAAGGTGCCGGCTTTTACCGTGTAAAGCCCAAAATGACCTAGGATCAGAGTACCTCATGCAT
12_15452414	12	15452414	GTGTGAGACAACTTCATATTGTTTTGTGTTTCACAGGGTTTTGCCCTACAGAATGTGTTGCTCAGTACATATTTCCCTAATCTCATGGAGACAGAGGCCCGGAAATCTGAAAGGGGCTTGTATAGAAGGCAGGCATTGATTCCTTCAGATGCGCAATCCAGGGGCTCATGGGCTGAGGAAAGCTGTGTGCACTCAGGCCTT
12_15630601	12	15630601	TTTTTCTCTCTTTCTGCCTTCCCCTTTTCTCTCTCTTTTTTCCTTTCCCATGCAGCAGGCTGCCAGGGAAAGGACAGATTGCTTTTACTAGAGGTCTGGGTGATCACATGCAGAAGGATTTTGAAATTAGGCTGAGGGCTACATGAAATTAGGCCAAGGGCCACATGCGACCCTAAGGCCATAGGTTGCCCACCCCTAGTC
12_16200583	12	16200583	CCAGCTTTAGGAATATCCTTTACAACCAAGTCTAGTTTCAAGCCAATGCTTTCCAACGGAGTTGATCCATGCATTCAGCTGAGAACCCACATAACTGGCATGCATGTGTGAATTGTCGCTTATAAAACACGTCACTGGATTATCAACAACCATTCTGTTATATCATATCAGTCATCTGCTAAATAAAGGGAAGCAACTTAG
12_16618112	12	16618112	CATTGCATTTGGCCCAATTATACTGAATGTCTAGACCGGTTCCTATTTCCTAAGCACCTACATTTTGTTACCAAATTTCAATCATGATGCTCCCTTTTTTCCCACTGAGAAGAGAGATTTGATCTCATCCTTCAATATATTTTCTCCCATAAATGTCCTAGCGTACCAAAATGTGTTTTGTTATGGACCCCTGAAGATATC
12_16834634	12	16834634	CTCCTATAAAGCTCAGTTAAAAGCTGCAATGGATAAGGAGCCCCACTAACATAGGCGTTGCCACTTGCCAGCCTCCCCTGCCAATGAGGATTTCTCATGCCCAGTGACCATGGAAAGCTAACTGATAATTGAGTGGGGAAATGGAAATTGGGCAGGGAGAGAGGTAGAATTGGAGTGGCTGACATCATGAGCAGGAGTGTG
12_20102300	12	20102300	GAGTCTTACCTAGGATGGAGGCTAATTCCGGTCCCTGCCAGTTTCTCATGTGTTCATTCATAATAAGCCCATTCCATCCTGTTTCCACATCAATCTGCATCGTTTTTAAAATACACACACAAGGCACAATGTATGCATCTCATGCTAAAAATATACATTTCTGTACCCATTTTAACTTAAAATATGTATTTTGTACACATT
12_20123941	12	20123941	AGAAGAATGCCTAGTGGGCCAGTGGACCATCAGGCATCTGCTGCCCAAGATGACTGCCTGATACTAGGGCTGGCTCTGCAGGTAAGAGTCTCAGGCATTGTGTTGCTTTTAGTTTATTTATTTATCTATATATATAAAAGAAGGTGTCCTGACTGACTGACTGACTGACTGACTCATCAATGCCCAGCTCAAACCGTTTAA
12_20225184	12	20225184	GCAGAGTGAAGCCAATGCCTCAGGTTTCATATGCAAGGGGATGCGGGGAGAGGCAGCAAGATGTTGGGAGGACAGAGCTGTATGTGCCAGGTGGCCTTCCCTGCATCCCCTAAGCTGACCTGCTAGCTAGCCTCAGGTGCAATGGAAGAAGCTGACCATTACCAGTGGCAAAGTAAGATTCAACTGTCTGCCCGGGTGAAC
12_20235066	12	20235066	AGGTCATTAAAATTTCCCGAGCTCTGTCTCTCCTGCTAGATATGGAGGTAGTTTCTGTACATTGGCAGTGTGAACGTCTCTCCTGGGGAGCGCTAGGCCAGACTTGCTACTAGTGTTCTCCCTGGTCTTGTGTTGTTCAGTTTTGTCCTTTTACTCATGTATGCTTAGCCTAATGGCTCTTTTGGCTTCTAACAATTTCCA
12_20752927	12	20752927	TTGGGTCCTCAGCAGGTGCCCAGTCATGCTTATATTCATGGACACAAGCCCTGAACCTCACACAAGCTACTGCTAAGCTTCAGGAAATCTAAATGTGTTTTGATTAGTACCATCTACACATTTAGCAATTCTGGCCCTTGTGGAAGGAAGTGGGGAACAGAAGCGGCAACAGTTTTCCTGGGGTTTCTGACTGAGCAGTCA
12_20763580	12	20763580	TATGGGGTGAATTGGGGGAAAGGAGAGTTGGACATGATGAGGCTGCTGTTGGTCAATTTGGGCAATTGAGACAGCTCAGAAAATGTGACAGCCATCATGCTGCCATGATTATGCAAAATGCATTTGCCAAGTGTCCACCCTCAACCTGGAGGCGACAGTATATACAACTGGTGCTTCTACATGATCCCAGCTGGGTCATGA
12_21629790	12	21629790	CCTGAGTCCCAGTCCATGACTCACAATTACAGCCATGGCAACTCCTGCAAATTCTAAGGCTACAATCTTATGTACACTTACTTTGGAGTACGTCCCACTGAATTCAGTGGGAGTTAGGACAGAACTACTACATTGTGAAAGTACTGAACCCTGGGCATAGTGAGAGTGGCCTCAAAGGACATAGACCTAAGCTATTGCCTA
12_22355533	12	22355533	AAGAAAGGGGGCCTACCAGAGGATGCTGTGCTGGGCACCATCACAATGCTGACGCACGGCACGCTAGTGCTTGCACAGAGTATCCTGAGCTTGGGGGAAGTCATTCTGAGGTTTAGGCTGAAGTGCCATCAGTATGTGGATGATGCTCAGCTCTGCCTCTCATTCCCTTCTAATTATCCTAGGGAGGATGTTGAATGCCTG
12_22786006	12	22786006	CTTCCTATGTTCCTATCATCCTCATTTAGCATGGCCAGTGGTCATGCAGGCTGGGGAGGAGAGAAATAGTACTGTCTCCAACAGATATGGAGGGCACCAGCTTGGATAGGGGAAGACTGGGCTAGAGTGTCAGACTAGGACTGGGAAGACCCCAGCTCAATTCCCTACTCAGCCATGAAGTTCACTGAGTGATCTTGTGCT
12_24477301	12	24477301	AGCCAAGTCTCTCGGGGACAGAGAGACTTTACAATACATCCTGCCAGCTTGCAGGGTGGTGCTGGCACGAGTCCAGAGGTGTAAGATAAAATGACGAGAAAGGATCAGAAAGTGCAAATTGAACATAAGCTAAGATGAAGAAGAGCTCCAGAACTGATCACGTATTCCAAGAAGAACCCCTTTCTGCCAGCTGCAGTCAGC
12_28824093	12	28824093	GACTTTCATCCTCCCCTCCTTTTTTAAAATCAAACATCAAATCTGAAGAAGAACTCTGTGAAAGTTGGAAGCCAGCAATCCTGCTGAGTGCCCTTTAGTTAGTTTGGATTAATCCTTATGAGAGTTGCTTGGGAGCAAATATAACTGAAATATAATTGAAATCAAGTCTCATTGATTGCCTCAGAACCTACCATGTAAATG
12_35332762	12	35332762	TTCCGTTATGGTTCTGAGTTTGTGGCCCTTCTCGGTGGTGAACCTTTGCTTGCTATTGGTGTGATGCAGAATGCAGATTCACGCTGGAAACCTTCAGAGTTGGGGGCAGTAGTATGCCGTGGGGGAAGGGCCCCCCGCAAGAGGAGGTGAGGCTGTGGCTTCCACACCCCAGGCAGGTTTCCCATCGGGGCATCTGGCCGG
12_35444596	12	35444596	ACAGCGCCTGACCTTTTCTGTGCAAAAAGGATTGGTTAGAGCCAAGCCAAGGCCTATCCTCTCTCGGTTGTAACATGTTTACCAAGCACTGCACTGGCTGACTAAGGTTTTGAAACCACGAGGTCCAGGATATATAGGAGCTTCCCTTTCATGTGCAGTGGGAAAATATTTGTGTATGTGTGTGCAAAATGTTTCCTCTCA
13_21817142	13	21817142	CAACCAAGAGGGCCTCCTTGTATGGAACTCTCTCCCAGGGGAGGTTTGCCGGGGTCCCTCTCTGCATCTTTTGCTGGATGGTAATTTTGGGGTGGATACTCTTTGGAGCTGGTGATGCATTACATCATCATGTGCAGGTGGGGAAAGAACACCATATTACACACAGTACATTCTCAGGGACGCACTTCAGTGACATCCACA
13_26546050	13	26546050	AATGGGAGCAAAGAAGAGGAATAGTGTTAAGAAGAAGCACCATCCAAGGAAACAAAAAAGGGCATTGAACCACATCAAGGCAAGGCAGATCTTGATAATTTAATCAGCTGTGTTCGATTTGATCAGCTGCATTTGATTTGAAACAGGTATCAACATTAGGGACACAGGAAGCTGCTTTATACCCGGAGCATCGGTCCATCA
14_1373173	14	1373173	GCTGCGGCAAAGCTAAATCAGACTACCAGCTTTGCAGCACTCTCCTTCTGAAGCTAACAGCAGCATTTATTCAGCCTCTGCCAGCCATCTCTAAAAATGTGGCACTGCCTTGGCCCAGTCCCCACACTCAAGGCAAGCCGATTTCTCAGCCTCTTCCCAAGCTGCAGGTAAGCGTGAGCTGATACTTCAGATGACCAAAGA
14_1596262	14	1596262	GTTCCATTGTCTTATTGCTCTGACAGTCAAATAGAAGACTCCTTCAAATAGAGGATGGTCCCCTGGCAGCCCTTCAGATAGAGGACTGTCCTCTGAAAAAGAGGACACATGGCCACCGTGGCAGAACTGGTGCACTATGTTTGGATTAGTGGATGACAAGCTGCCTAGCCCTGGTTTAAATGGATACCAGTGCGATGGAAT
14_1906163	14	1906163	GGTAACCTTGCATTTGGATTACTGTAGTGTCTGTTATGTGGGGTGACCCTTGTGCTTACTCCAGGAGCTGCAGCCTGTGCAGAATGGGACGGCCAGGATGATGAGTGTCTGTAGCCATCCAGCTCCCTCCGGGAAGCCCAAAAGACCACCTGCCCCTGTTGCCTGTTCCCAACAGTTGAGTGACTGTCTTTGCACATATTG
14_2041139	14	2041139	TCGCTCCCCACAGTTTCCTTGTTTCCTTGAATTCAAAGTTTGGTTCCCCCATTCAACCTCATACTTTTGGTTTCATATAATGTCAGAGTCAGACCATGGCGGCTTCTTCCTAACCATCTCCTTTGCTTTCTTCTCCTTAGAGAGCTTCACTGCCTGACCCAGCAAAACATGACTCTAATTTTATCTGAACTCATCCTGCCT
14_12873333	14	12873333	GAAAAAAAAAATGATTTTGGAAAACCTTAAGGGTACTTAGGATTTATATGACCATGTCTTATTGCTTTCTTGATGACAGAAGGATCTTATGAAGGATCCCCCACCCTTTTTAATTATTTAGAATGACAGCCAGAAAAAAGTGCCGCCAGCATTGGAAATGACAAGTGTAATACAGAATCACACATCAGGAACTCCCATAAC
14_19065344	14	19065344	GGAAGCGACAGTGTCCTGAGGCCAGAGGTCCTACCAAATGCAGGCAATTAATCAAGGGAGATTGGCATGGGGAAGGGACAGAGCTAGTTGCAAACAGGGCTGGGCACGTACATCCAATTAGTGACTGAAGGAATGGGAGAAGAATTAACAGCAGGATTACGGAACGGGGATGTCTGTTTTCCCTTCAAAGGACCATTAACT
14_19300236	14	19300236	TATGGATTTTTGTATGCGCTTTTCGTTGATGTGCACTGCACATTTTTGTGCGCAAAACAAAATAAAACATCAGCTTATGAAAAGAGAAAGAAGCGGTGCTATGGCCTCTGCTGATGGCGAACCCCACCCCCAAGTTTTCCACATTCCTAACCAGAAGAGAGCCAGGCTGGGGAAAACTACGCATGTGGGTGGGCGGGCATG
14_19470653	14	19470653	AGACCATAACAAGACAAGAGCCCTGCTGGGTCAGACCAAGGGTCCATCTAGTCCAGCATTCTGTTCACACACAGAGCCAACCAGCTGCCCATGGGAAACCTACAAGCAGGATGTGAGTGCAACAGCACACTCCTGCCCATGCTCCTTTCCGCCTTACTAAGTTCGTAAAAAATATGTGGCCTCTCACCCAAGTATGTTTGC
14_20491071	14	20491071	TTCCCCATTCAGCGTTCTGACACAATTTATGCTGTTCTCCTCCCCAAAGGGTGTGGGCGAAAGCCTCACCTTCTGGCAGGGGAATGACATAGGAGAAGGTAGACAGCTCCTTTGAAGATAGGAGGCTCTGACCAGGTCTCTTCTTCCCAGGGGCCAGATGTACTAAGAAGTAGGAATGGGCAAACATGCAGTGTTTGAGCT
14_22595824	14	22595824	TACACATTTGAGTGGATTCAGTACCCCAAACTCTCACAAGTTGCATCCTTATTACAAAGCCTCTATCAACAGAGGGCAGAGTTGCCAGGTGACCTGACATCCAGATCCTGAGGGCCAAAACAGACAGTACAATAAATCCATTTCTAGCAGCGACATCTTTTCTCTCTCTCTTCATTTTTGCTCTAGAGTAGGTGCAAAGGC
14_23357843	14	23357843	ATGCTGGGAGTTGTAGGCCAAAAACATCTGGGGACCCAAGGTTGGAGAACACTGCAGTAGAGTGAAGGGCCCAGGGAGAAGCATGTAAAGCATGGATGGGTACCTTCTGGCCCATGGGGTTGCCCATCCATCCAGCCGGCAGAGGCTTGGCCTCCTTCTACAGGCCCCAAGCTGTGCCCCTGCCCTGGAAGTAACTGGCAG
14_25636669	14	25636669	AGCCCCTTGCACAACCTCATTCTCATGTACAGGTTTATTTGCAAACACCACTGTGGATACCCAGATAGCTACGGATTCCATGAGCAGAGCAACCAGGCAATAGGTTGCCTAAGGCAGAGCTATGTAGGCATGCAGAAGAAGGAGATGTGGATATGGCATTATACGAATGGGGATGGTGATTAAATGACCGTCCACTACTGT
14_25883837	14	25883837	ATGCCCAACCTGCCATTTAAACTGGATCAGAATTTGTCCCGAAAACTCAGTAACAGCGTGATCCAATGTGGCTTCCCATAATCCTCCGAACTCAGAGGATGATGGGCATCCAATGGAGGGTGTGGAGACAAAGGTCGCCTCTGTGCTCTTCCTGCCCTGCAAAAGACTTAAGACGGCCAATTTTGGCCATCTAAGTCTTTC
14_26079864	14	26079864	TTTTGAATTCATTCAAACATTGTTATTGTTGTTGTTAATTTATATATTGCTATGTATGAGAATGTCATTTTTGCTCGCAAAACATGTGAGCATGCCCTGCCTGAAGCTCTAAATGCAAGCGCACAAGTATCCATCAAAAATATTTGCAAAGTGTTGAACATGTGCTCACATCTGTCTCCATTCCAATTCCCCATTTGTGCA
15_2242971	15	2242971	GGAAAGTGGATTTTGCTTTCAGAGGACAGTTTCAGGAGGACAGAAATGAAGTGGCTTAAATGTGAGAACTGTGGGAAAATCCAACGGTTCACCAAGCTGCATATATTAAGTCTTCAGCTGATGGGTCCTGGGAGGGCAGTCCATTCTTGGTGACCGCTCTCTGGTCAGCTGCGAGAGCATGGCTGCAGCTGTGGCATATTG
15_3789111	15	3789111	GATCACCTGCACTGCAAGCAATCTCCCAGGACACCTGTCCTTCAGAGCAGCTGTCTGTCCTCTCTGTTAGCTCTGGCCAAACACTGGACCAGGTGGCTGCCCTGGAAGAGGGGTGCCCCCAGGGAAATCACCTGCAAAGCAGGTAATCTCTTGGGACATCACTCCAACCAGGCAATGCCTGGCTCTGAGGGAGGATCTCCT
