# Supplementary material for: Outbreeding management offers the promise of genetic rescue for an endangered lizard
Source: Curr Zool. 2024 Feb 27;70(6):721–7. doi: 10.1093/cz/zoae003 (PMC11634679; doi:10.1093/cz/zoae003)
Supplement: zoae003_suppl_Supplementary_Table_S3 [file zoae003_suppl_supplementary_table_s3.xlsx]

## Sheet: Sheet1
Supplementary information for:
Outbreeding management offers the promise of genetic rescue for an endangered lizard
Table S3. Primer sequences of 98 neutral SNP markers.
SNPID	Chr	Position	F	R	PCR_start	PCR_End	Insert_Start	Insert_END	Targeted sequence
snp1	1	31526882	AACTGAAACTCAGAGAGTGGGGTG	AACACTGTATTTTCCTTGAATCCAC	2	203	26	178	AAACTGAAACTCAGAGAGTGGGGTGGGAGGATGATTGACAGCAAATAAATAAAAATCACTAACCAATGAGGTGACTCACTGAAGGCAGGGAAGTTGAGAA[G/A]ACGGCAACCAAAGCTAGCTATGAAGGTCAGAAACACGGGAAGCTGGCTGGATTTTTCCTGTCAGATGCCCCTTGTGGATTCAAGGAAAATACAGTGTTTA
snp2	1	38838418	TTTATCAAACAACACACGGTACC	GAGCTATTTGTTGCACATCTGTC	1	205	24	182	TTTATCAAACAACACACGGTACCAGGAGTGAAATATGGTGCAAGTGAAGTATGCTTCTGAAAGTGGAATATTTGAGGGCTCCATGTCCATTGAGTCTGTC[G/A]CATGCTGCAGCTGAGGACTGGAGGCGATTTAAGCAGGAACTTCAGATATTTTTGTTAGCTAGTCAGTTGGCTAATAAGACAGATGTGCAACAAATAGCTC
snp3	1	69995399	GGGCAGCATATTTTGGAAAGTG	AGATCATGTGCCTTGCCAG	2	205	24	186	TGGGCAGCATATTTTGGAAAGTGGGGTTCTGCTATATCTACCATCCAGCAGTTTAGAAGGGCAGAGATGTACACAAAAGGTGACTATTGGGCACCTCCAG[A/G]AAGACTGCCACCCAGGGCAACTTCAACCAGACCCCATCCCAGCACTCAACAATTTTGTGTATGTTTTGGAGCTCTGAGGCCCTGGCAAGGCACATGATCT
snp4	1	280527521	CTAGTCCAGTTTGAGGGATGG	GTTATCCCCAGGCCAGG	1	205	22	188	CTAGTCCAGTTTGAGGGATGGGCATATTTGGGGAACCTTCTCTACAAGCCAACCTGCTGCAGGAGATTTGGCTTCTCAGAGAGTTCCTATTTCCTAGAGA[A/G]GCCTGGCAGTGACAGCATTTTCTAGCAGCCCCAGACCCATTGGACCATCACTAGGATCCATGAATTATAAGAAAGATGCTCTCCCTGGCCTGGGGATAAC
snp5	2	10399301	AGAAATTTCCCTAAAATACACATTTTTG	CTCTGCCTGCTCCCCATC	2	205	30	187	AAGAAATTTCCCTAAAATACACATTTTTGGTATGGATTTTTGGTCTGCATCTTGGTTTGATCATGTGAAATTATATAAATTAACATTAAAATGCAACCCA[C/T]CCACCTCCCAAAAAATCTCCCTAGCTGTGGCTGATCTTACAGGGATCTCTGTTGTGGACACTTGTTTCCCTTTAAGAGGATGGATGGGGAGCAGGCAGAG
snp6	2	13872232	GGAGAAACTGTGAGTAAGGAATG	GAAGCATAAAAGGCTTCCATCTG	1	205	24	182	GGAGAAACTGTGAGTAAGGAATGGGTCATGGAGTGTGCCTTAGGATAACATGAAAAATAGTCTCTGTCATGTTCTCGTCTGAAGAAGGAGCACACAGGGC[C/T]CAGGGTAGCAAGGCAGGATGGAATGTTCCAGCACCTGGGAGAGCTCCTAGCAAGCAGCTTGCTCCAACAAGGAAGACCAGATGGAAGCCTTTTATGCTTC
snp7	2	48208374	CATGCATATGAGGGCTTCCATG	TAAATCCCTTTGAAATGAATGGGG	1	204	23	180	CATGCATATGAGGGCTTCCATGAGATCTGGAACCTGTCTCCATGCACCTATAGCTCCATGCACCAACCAAGGCGCCTTTCATACATTCCACCACATATGC[G/A]GTTGTCAGGAGTGTGGAGTGGAGAGTGAGGACATTGAGAAGCCAATGTTGGAGGCTTGTCTGCAGAAGATATAAGCCCCATTCATTTCAAAGGGATTTAG
snp8	2	91647113	CCTCTCCTCCCTCCTGC	CACATTTTAAATGGGGTGTGTGTG	2	205	19	181	TCCTCTCCTCCCTCCTGCAACCCCCCCCCCAATGCCAAATTTGCTCCAGAGGGTCCCCCAACCCTTTGGAACAGATCTGGAGAGTGCATGGGGGGCTGCA[G/A]GGCAGAGGAAAGGGTGAGGAATTCCCATTCCACCAACCGCGTATTTCTGCTGGTGGAGTGATGGTTTTCAATCAAACACACACACCCCATTTAAAATGTG
snp9	2	108312103	CAATGGTCAAGAATGCTAGGAGTTG	TGACCCAAAGGGCCTTCAG	1	205	26	186	CAATGGTCAAGAATGCTAGGAGTTGTAGTCCAAAATTTCTGGAGGGCACTAGGTTGGCGAAGGCTGCAGTAAAGGGGTATGGTATGGAATGTGCAAGCTG[A/G]AGCCATTTATGGTTGAAACATTTCATCCAAATTCATAGCCTGTACTATCCAAAGACTTGCATCAACCTGAGCTACAACCAGCTGAAGGCCCTTTGGGTCA
snp10	2	183270219	GAAGTCACTGCATGGAAGGAG	CAGGACAGACTGTATGGCATGC	9	201	30	179	TCTATGCAGAAGTCACTGCATGGAAGGAGTGAGAGAGAGGATCAGCCCTGGACACATGCAAAGAATGTGCCCTACTATTAGGCAGAGTGAGGAAACTGCC[C/T]CAGGAAGCAGATGCTGGGGGGCAGCTCCCTCCTGAGCTCCTCAGCCAATCCCCTTTCTTGGATGAAGGAGCTATGCATGCCATACAGTCTGTCCTGCACC
snp11	2	215322267	TTCCACAAGCAGCACTGG	TTTGGAGCTGCTTTCCTCAG	1	205	19	185	TTCCACAAGCAGCACTGGAAAGCCAGCTCCAGCCACTCAGTGCAGACAACGTTGAGCTAGATGAACAGATGGACTGACTTGGTGTAAGACAGCTTGCTAC[G/A]TTCCTATCATAGGATATCAAAAAGAAATTAATGGCCGCACATATTCTTCTCAATGGAGCTTGCTCTCTTGCAAGCTGAGGCTGAGGAAAGCAGCTCCAAA
snp12	2	232343373	ACATACCCAGCCACTCTGTTC	GCCTTCTATCTATATGGGAGTCTC	1	204	22	180	ACATACCCAGCCACTCTGTTCCTCTCCAGGGCCCTGCAGCATAAACTACAGTGAGAACAGCTTGCATGTTGAGGGCCTGGAGTGGCATGGAAGGGCCTCC[C/A]AATGATGGCAATGGTTGGATGCATTGCAGGCAGCATGCACCCAGCACACTATACACCTAATTGAGGGCCAGTGGTGAGACTCCCATATAGATAGAAGGCC
snp13	2	235012817	GCAGTGGCACTTTTGAATGG	GAAAGGCAAAATGAGGGGC	2	205	22	186	GGCAGTGGCACTTTTGAATGGGGGCGGAACTGGCTCTCACCCTTGCTCTGCAGCTGCTGCCTACCGTCTTAAATTACCCCAAATGCAATGCCTGATGTGG[T/C]GGGCTGAATCCCTCCCTCCCAGCAGGCCCTCTGGAGGACAGATGACACCAGTGGGTGTGGCCATGCCCATTGATGTCATCAGCCCCTCATTTTGCCTTTC
snp14	3	18404438	GATTGCTTTTGGTACAACAAGATC	CATTTGAGACCTGACTCATATGATCTG	1	205	25	178	GATTGCTTTTGGTACAACAAGATCCTAATCCAACAAAGTCCAGTGCCACAGTAGCACAACCTTAAGAAAGTCATTCAAGAGATGTGATGGTCCCCATAGC[T/C]ACATTATAAATACCAATGAACTTGGTCCAATGTGGATTTGTGGAGTCTGAGGATCAATTTCAGGTGGACTCCCCAGATCATATGAGTCAGGTCTCAAATG
snp15	3	40579316	ACCTAGCCGCCCTTGG	GTCTGCTTCCAGGCACAAC	1	204	17	185	ACCTAGCCGCCCTTGGCATGGAGTTCCAGAGACTGGGAGCAGCCACTGAGTAGGCCCTCTCTTATGGCACCACTAAATGTGCCTCTGAAGGTGGTAGTAC[T/C]GAAGGAAGGGCTTCTCCCAAAGATCTTAAAACCCAGGCAGGCTCATATGGAAGAAGACACAGTGATAACCAGCGCTTTGGGTTGTGCCTGGAAGCAGACC
snp16	3	71906524	ACTTTCCAATTTCTGAAGCATTTTAC	AAGCAACAGCAATGCCATTTTG	2	205	28	183	CACTTTCCAATTTCTGAAGCATTTTACCGGTACATGTTATTTCATTCATCTCACTCCCATTCCCCTTGGTGGCTTCCTCGTTAGTCAGTGACCTCTTGCT[T/C]CTCTAAGGCCCAAAGATGTAGCACCATCTTTGTATTCATTACCAGTCATTAGGTAAGATCTGCAACTACAGTTGTTTCCAAAATGGCATTGCTGTTGCTT
snp17	3	90340739	TCATCGTCCCTGTATTTGCTTC	CACATAACCATTCGTGGCC	1	204	23	185	TCATCGTCCCTGTATTTGCTTCCTGGTTGCCTCTGCCTTTGGAGAAATATTTCTCTCTTCATGAAATAATGGCTGGTGGGAGAATTAGTGTAATAATGAA[C/T]GCAAACAGAAAATTAAAGGGCTGGTTGTTGAAAAGGAATAGGGCCGGTGTGATAATAATAACCACACTAATAACAGTAACGGCCACGAATGGTTATGTGG
snp18	3	122574734	CACCCCCACTGCCACTGC	CGAACCTAGTGTGTATAGGCACTC	16	200	34	176	GCCTTAATGGAGGCCCACCCCCACTGCCACTGCCACTGCTGAATTTCCCCTGCCAATTTGCCACCTGGAAACTTGGGTTTGGCCCCAGAGTAAAGGATAG[C/T]ACCAGGAGTGAATCAGGATGAATGGGCACTTTGCCAGGTGGTCCCCAGGAGAGTTACAGATCAATGCAGCGGAGTGCCTATACACACTAGGTTCGGCGAT
snp19	3	148277092	CACTGTCACTAGAGGCTCATG	AGCAGCGTGGACTCCAG	2	205	23	188	TCACTGTCACTAGAGGCTCATGTGGCTGGTATCCCAACTATTTTATTTATTGTATTTTAGGATCATTCACAGAAGCCCTTCTTCAAGTGCTCCTTCATTC[T/C]GAGGCTCAGAGAATGGCAACCAGAGAGAGGGCTTTTTGGTGGCTACCCCACAGCTCTGGCATGGTCTCCTGGGGGAAGCTTGCCTGGAGTCCACGCTGCT
snp20	3	154890793	TTTAAAACACAGCCATCTGC	GTAAGCAGTATTATCTTCCCTGAAC	1	204	21	179	TTTAAAACACAGCCATCTGCTTATTTGGTGGTGGTGGGTGGATAATATAATTAAATTATTGACAAAATAAATTCTGCAATATTTTAGCACAATTTTATGT[T/C]GCTATCAAGAAGAACTGCTAATTTGCCATTTCTAAGAACATTTTGACTAGTTTCTGTTGGAGACTGGTGTTGGGGTTCAGGGAAGATAATACTGCTTACC
snp21	3	159176516	GGCTTGGATTCTCACTTTTCTTG	TCCTTGAAATCTACTAGCTGAAAG	2	205	25	181	CGGCTTGGATTCTCACTTTTCTTGTCCCCCTGCCTTGGATTCTCACCTTTCTTGTCCCGCCCTCCACATTTGGAACCCCAATTTTCTTGCCCCTCTTGCT[C/T]GGATTCCCACTTTTCTTGCCCCCATGAGTCATAAAGGTTCCTTCTGTGGCATCTGTTGTCCAGTTATTTTGGATTCCTTTCAGCTAGTAGATTTCAAGGA
snp22	3	227436547	AAATAATGCAGCCTCACAGC	CAGGATAGCCTGTGCAGGATC	1	204	21	183	AAATAATGCAGCCTCACAGCCGGCCACGCAATGCCTCCCCCATCTCCACCAGCCAAACTGTCCTGCCGCACCAAGACCCAAGAGGGAAGTCCCCAAAGCC[A/G]TGTTGTGAGGACACAGCAAACCAGAAGGCCGCTTCTCAGACCGAAGCACAGGAGGTGTGCGGACGCAGCCTCCTGGCCGATCCTGCACAGGCTATCCTGC
snp23	4	16242327	AGGCTAAAACCCAGAGTGGATAC	CCTCGCACATCCTGAGC	2	205	25	188	CAGGCTAAAACCCAGAGTGGATACACCACTCGACCGACATCACAGCCACCAGCCTCCAATACACATGAGGAATAGGTCTGTTTCTAGCTATTAGCTATGG[A/T]AGCTCAATGGACCCTCCACATTCGGTGGAAGCATGTCTCTGCTGACAGCAAATGCTGGCGACAAACATCAGGGGAAGGCTGTCGCTCAGGATGTGCGAGG
snp24	4	114731937	GCAGGCTCTTGTAGCTCCATC	ATGTGTTTGCTTTGCTTTCTTC	4	205	25	183	TCTGCAGGCTCTTGTAGCTCCATCTTGCTGTACCCTCCTTTCATGAAGGCATCAAAGATATCACCCACTAACATATCGGGCTAGGAATGGGTGAGAAATT[C/T]TTTCAGTTCAGTTTTAAATGTACAAATTTCTTCATAAATGGGATGGAAAGAACATGAGACTGAAAGAAAGCAAATGTGGAAGAAAGCAAAGCAAACACAT
snp25	5	74653062	TTTTCCTATTTCCACTTACATTTTCTTC	CAGCTGATTATCACAACCCTAATTC	12	204	40	179	CCTAACCATGGTTTTCCTATTTCCACTTACATTTTCTTCACAGCAAGAGTACAATTTTTTTTCTTTGTAAGTAGACGTGCCAGCAGCACTCAAATCAGTA[C/G]GCCAATGGCCAAACACAATGTCTTTACTGTAGCAAAACTTCCACAGGTGTCAACAGGATTTGTCCAAGCAAACGGAATTAGGGTTGTGATAATCAGCTGC
snp26	5	116649919	ATAGGTAGGCTGAAAACACACCTAAC	CTTACTACATCTTGCAGTAGCAAATTC	1	205	27	178	ATAGGTAGGCTGAAAACACACCTAACTCTGCAACTCCATTTCCTTCTACCTAGATAATGTTTCTTTGATGGTAGTAATAACTAGAACCCAGGTTCATCCC[C/T]TGAAGCTGATTGGTGGGAGATTCAAGACAGAAAAAAGGAAGGATTTCTTCACACAGTGCATAGTTAAACGATGGAATTTGCTACTGCAAGATGTAGTAAG
snp27	5	152432253	AAACTGTGACCGATGAGTCACAAAG	ATGCAGCGTCAGCAGGTCTC	1	205	26	185	AAACTGTGACCGATGAGTCACAAAGGTGCTCTTTGTGACTTACATTCCGGTGGTAGAAGCACAGCGAGTGCATTGTCCCACAGTTTGCAAAAGTCCTCAG[C/A]AGTACAGAGAACGGTTGAAGGTTAAGTGGGAAAGAAGCAACCGTGAAGCCAGCTGGGTGAATCTACTGCAGCAGTGTCTTGAGACCTGCTGACGCTGCAT
snp28	5	152783589	AACTGTATAATATTAAGGAAATGACCCATG	CCACAGAGAGGTCCCTGCATG	1	205	31	184	AACTGTATAATATTAAGGAAATGACCCATGCACAGTTAAGCACAAAGATTTAAATGGGAAATAGTTGAGCATGTGCTCAACTCTCCCATTTTAATCAATG[G/A]GACCCAAAAGTGCTTAACTTTGGCTGTATCATGCCCTAAGCCAGTGATGGTGAACCTATCGCACGGGTGCCACAGCTGGCATGCAGGGACCTCTCTGTGG
snp29	5	183763928	CATGGCAGGTCAGTGTTGGTC	AATAAAACAGAGGCACTAAGTCCTCC	4	205	25	179	ACCCATGGCAGGTCAGTGTTGGTCTAATGATAAACCCATCCGTAAACCCTTGAGCTCCTTTGAGAATGCTGGGCAGCTAAAGTGAATTAAATGGCTGCAA[C/T]CCAGAGCTATACACACTTGCTGCAGTTCACCCCATTCATTCCTGTGCGTGCACTGTTTCTTCATTCACTCAACTGGAGGACTTAGTGCCTCTGTTTTATT
snp30	5	191991485	ATGGCAGATCAGATGTCCACAC	TTCAGCTGAAGGTATGAATAGAGGC	1	205	23	180	ATGGCAGATCAGATGTCCACACCCTCAACCTATGTGCCTTCAATCTGAAGACATGAATGGAGTCTCAGTGCATAGTACATACGCATTGGGCTCTCACTAC[A/T]GTTGGGGACTCTGGAAAAGCACGCTTCCTGATCACACAGAGAGAGCCTTACACGTGTATAGTCAGTGCATGCAGGGCCTCTATTCATACCTTCAGCTGAA
snp31	5	200099358	TAAGGCAAAGTTCCGGATC	CTGATAGCAAGCGTGTGATATTC	1	205	20	182	TAAGGCAAAGTTCCGGATCCTGCGATAGATTCTGGGTGGGGCCTTTCAGAACCACATCAAAGTCCATGAGGCTACATGTTGGCAGAATTCCTACCGACCC[A/G]GTTCTGACTGCACATCTGGGGAAGACACGAATACAGATGACGGATACTGGAAACAGGGAGAAAGGAGCAGAGCATAGGAATATCACACGCTTGCTATCAG
snp32	1	18233820	GGCACTTGAAACATAATAAGGGAG	ATAACAACAGAAGCCGCAGAG	2	205	26	184	TGGCACTTGAAACATAATAAGGGAGCTAGGAAACCTGGGTGGTGGAGTTTCCCAGGGCACCTGACTCTTACTTAGGTGCACTGGGGAAATCACATTTCCC[A/G]CAGGTGCCGGTGATGCTGGCGTTCCAGGTGCCAGAGGGGGAAAGCAGAAGGGGAGGGAAGCGTCTCAGGTCTCTTTCTCCTCTGCGGCTTCTGTTGTTAT
snp33	1	24817732	CAGTGTGCCCACCCATG	ATGACAACATGCTACTCCATACAC	1	204	18	180	CAGTGTGCCCACCCATGCATAACCCATTGCACAAAACCAAGTTTAGTTGGTTTTCAAACTAATGGGTTGTTGTTCAAACAGGGCCCAAGAGAGAAAAAGC[A/G]GTACCTTATCAGGGAGAACAGTTCTAGACTAGCCTTCTTCCTGACCCAATACTTTGCTATGTGCAGGGAATTTCTGTGTATGGAGTAGCATGTTGTCATA
snp34	1	66717966	AAGAAATCCATATGTTTCAATAAACAAG	TGGTGACTCCTAGCTTCTAGAGAGAAC	1	203	29	176	AAGAAATCCATATGTTTCAATAAACAAGTTTGTATGCTTCAATAAACAAACAGCTACCGGTACCTTCATTTTCCCTTTGGAGATAGGCTTGCAAGTACTT[G/T]TAAAGCAAATGTACAAATAAGGCATGCTTAACCCAAAATCTTATTTTATATTTCCCTACACCCAAAATATTGTTCTCTCTAGAAGCTAGGAGTCACCAGT
snp35	1	74281389	TCCATGGGTTCATATTGTGGGTAG	TGCAGGATCGCCCACC	2	205	26	189	GTCCATGGGTTCATATTGTGGGTAGTTTCCAAAAAGCTACCCATGGTGGGCGACCCACACTAGGTTCACATGACACAACAACCAACCATTGATTGTTATC[A/G]TTGGATGGTTGTCATGTCATGAGAACCCAGTCAATTAAAAAAAAAAAAGCTGCATATGTAATAGGCAAAAACCATTAAATTAGTGGTGGGCGATCCTGCA
snp36	1	80133734	GTCATGGAACTTTTTTGTCACTTCTAG	AGCTCTGGGCCTGGATG	1	205	28	188	GTCATGGAACTTTTTTGTCACTTCTAGCTGCACCTTCACCAGTTAGGCATGGGTGCGAATTTCATTTCGGTTTAGTTTTGATAAGAATGGACCAAAATCC[T/A]CAATTTTCTTCATATTCAGGATAGAAAGAATTTGAATTTTTTTAAAAAAAATTGTTGGAGAAACCGAAACTGATGTATTTGCCCATCCAGGCCCAGAGCT
snp37	1	279061366	AAACAACCCCAGACTCGAG	TTCACATGGGAGACTGATTGAC	1	205	20	183	AAACAACCCCAGACTCGAGTCCCCTATTGACTTTATCCTTGGATCATCTGTGGAGTAAAGTGATGCTCAGCTTCTGTGAAGTGTTATTCAAAAATGGCTC[A/G]GTGTCTCTGCATTGCATCTGCCAAACTGGAGAGCCTAAAATGTTTCAGGGAGTGAGATACTACGCCCACCACTAGTTTGTCAATCAGTCTCCCATGTGAA
snp38	2	102156894	CCACATTGGCCCACGC	CGTCTGTCCTCACCCTATATTC	2	205	18	183	GCCACATTGGCCCACGCTTGTTTGCTGAACAGCGTGTTTATGGAGTGTGTAATAAAAGACACTGCTGCAAGCTTTTTATAGCTGTTGTTAAGGAATGTAC[C/G]GAGCCACTTTGGAAACAATTATAAATGACAAAAGTATTGTCCTGGCTATTCTATGAATAGAACTGTCATCTCTCAGTGGAATATAGGGTGAGGACAGACG
snp39	2	153434614	TAAGGTAACAAATATAATGAGGACACTG	GAGTGAGGAGCAGGGATG	2	205	30	187	ATAAGGTAACAAATATAATGAGGACACTGCTACATCTGTGCTCTCCGGCTGAGTCACACCACAAAGGCGCTTAAAATTAGCCTTAGTAGGAGTTTGATGC[C/G]ACGCTTGTGAAGGAGTGGAGAGAACTTTTTCTTGGTGGTACAAAGAAAAGTTTTCAGGAGCAGGGGCTGGTGATGAAGTTGGCATCCCTGCTCCTCACTC
snp40	2	160933325	AGAAGTTATCTCCACACCCCC	CTTATGGAGCGAAAAATACGGTAG	2	205	23	181	GAGAAGTTATCTCCACACCCCCGGATCCACACCCCTCCCACAATGCAGCAATAAAAACATTCAGATTCAGGGCTGGCGGCCAATCCCAGTCTGAGTTCTC[C/T]AGCACCACATGGCACAGTGGGAGTAGGCCTCCGGATGTGCATGTGTTGGGGGAAGGTGACCCCCTCCTTCCCCCTTCTACCGTATTTTTCGCTCCATAAG
snp41	3	143289170	TAAGTTAACAACCCCACCAGGAATAG	CTGTGCATGCAGGATCAGGAC	1	195	27	174	TAAGTTAACAACCCCACCAGGAATAGTCAGGAGAATCCCAGTTGCTCCTGGTGATCTGCATAAAATAGGGTGTGGGTTGGATCCTCTTCCTGTAGGACTG[A/C]AGGCTATGAGAGCAATGGGAGACAGAGGGGGAAAGAATAACAAGAAATGGGCAGCAGCTGAGGTGCATGGTCCTGATCCTGCATGCACAGTGCATGTTTG
snp42	3	149128121	GCTCCATTCATCTTCTATATAGAAATG	CCTCTGGCATTGCTCCC	1	204	28	187	GCTCCATTCATCTTCTATATAGAAATGAATCTGTGTGGGGAGGAAGTAGAATTTGTGTGGGGAGTAGAATGTGTGTGGGAAGGAAGTAGAATTAAGCTTG[C/T]TGACCCCACACCAAACCTCCACACATTCACACAATTGGATGAGCAGAGCCAGCATGTCAACAAGGTCAACATCTGGAGATCAGGGAGCAATGCCAGAGGG
snp43	3	151376889	TGGTTATGTAGCCCGAATGG	TCCATTTTGTCCTCCAACAGAC	1	205	21	183	TGGTTATGTAGCCCGAATGGCACTGTCTACACACAAGAGGAAGGCATCAGCAGGATTGGGGGAACCCCAGGGTTACAGATGGGTAAAATCTTTAGGGGGG[G/A]AAAATTCTAACCAGGGTGGTGGTTTCCCCAAACAACCTGATGAGACTGAGCATGCTCAGTGGCCATGGAACACTGTCTGTCTGTTGGAGGACAAAATGGA
snp44	3	228064337	CCACCCCAAGTATTCTTTTTTAGC	GATAATAGATGAAACACACATGGAATAG	1	203	25	175	CCACCCCAAGTATTCTTTTTTAGCAACTTGTTTTGGTTTTTATTTGGTGGGAGAGGGAGGTTTTTTTAGTTGTTGGCAGTTGTTAGGCAACTGGGAGTCC[C/T]GCAACCCTTGCTGAACTACTGCAAATCACCCAGAGGTTGATCTAGGGATGTAGGAGATTTTTTAAAAAATCTATTCCATGTGTGTTTCATCTATTATCAG
snp45	3	234918682	AGAAGCTAGTGCTGCCAGTCAC	GTTAGCAACTTGGATTTAGAGGGAC	1	203	23	178	AGAAGCTAGTGCTGCCAGTCACAAAACTATTTCTCTCTCCCCCCCAAAGTGAACTGAATCTGAAATGGAACATTCTCTTCATCACCCTCTCCTCACTCTG[T/G]TGTTTCCCTTATATGATGGAGAGCTTAGGGAGAAATGTATCAATTTCTGGAACCACACTATCTGTGTCTCTGTGTCCCTCTAAATCCAAGTTGCTAACAA
snp46	3	251076304	ATGATATCTTTCTTCTCTACAAACTTCC	ACGTTTGTTGAGCATTCCTTG	2	205	30	184	AATGATATCTTTCTTCTCTACAAACTTCCCAGCCACAATTATTGCGGCCTCATAGTTCTTCTCTTGATCCACTATTTCTAGCATTTCATTCTTTGCCTAA[T/C]GCTCTTAGAAGTAAACCATGAATTATGGAATATACATTGATTCCATGCTGCTTTCCAGGAACAACCCTTGGTTCTTGGACAAGGAATGCTCAACAAACGT
snp47	3	273569636	CCTTACCTCCTCGACCAGC	ATCCATAAAATCCAGTGTGTATTAGC	1	204	20	178	CCTTACCTCCTCGACCAGCGAGAATGCTTGTCCCAGCTCTGCTGGCTGAATCTGATGCCCACCTGTGGGCATATTTGTTTGTAAAGGCATACTTGCATAC[A/G]ATCTAGCATCATGTATAGGTTCAGAATGCACCATGACCCAGATAAAAATCCAGGAATTGATCACTCAGTCTGGGCTAATACACACTGGATTTTATGGATA
snp48	4	14033858	GCCCCGTGGACATTTTGC	AAGGTATGCGGGGGAATACG	5	203	23	183	TGGCGCCCCGTGGACATTTTGCAGAGGGCCCTGCCCCTGCTGCTGAATTTGCTTCTTTGGCAGCAAAAATGCCCATCGATTTTGCAAGCAAACAAGGCTC[G/A]TGAGGAGGATGTGTCTGCAAGCAAAAATTGCGCTCCCGGAAACCTCCCAAGAGCATAATTCTGCTTGCAAACAGGGCCCGTATTCCCCCGCATACCTTGT
snp49	4	27932075	ACTGCCAAAGAGCCATACC	TACAACATTCCTGTACTCCTTG	1	205	20	183	ACTGCCAAAGAGCCATACCACATCCCCGTCCTATTGGACAGTGTGTATTCCATGGTGAGCCAATGCAGGAGAGACAACAGAATGCTAAGTGCTAAGCTCC[A/G]AGCTGGAGGGCTGTCCCTTTAAGGCTCTGCACTCCTCAGGAAGTGGGTGTACTGGGAATTGCAGAAGATAAAGATAATCAAGGAGTACAGGAATGTTGTA
snp50	4	107207481	TGATGTATGCTATCAGAGGAATCC	TAGAGAAGCCTTCCCCAACATTG	1	205	25	182	TGATGTATGCTATCAGAGGAATCCTGAAGTAACTTGACTAGGCTTATGGCTGATTGCACTAGTCCAGTCTTACCCAAACTTGTTCCCTCCAAGGGTTTAA[G/A]CTTCAGTTCCCATCAACCCCAGCCAGCATGGGCAATGTCCTGGAATGCTGGGAGTTGTAAAACATCTCTAGAGGGCACAATGTTGGGGAAGGCTTCTCTA
snp51	4	118170860	AGCCTCATACTTAATTGGACTAGG	TAACTCACCTGGTTACCTCATC	1	205	25	183	AGCCTCATACTTAATTGGACTAGGCACTTCTGAGTATGCTTGTGAATGTAATTTCCTGCCAGTGTGCATGGAAGTTGCAGTTTCATATGCCTTATTATTC[T/A]TTTCATTTAACTGGAAGCATTGTAAACCACATTCCATTCCACACATCCGAGCAGGAAATAACACCTGAGAGCATGCTTGATGAGGTAACCAGGTGAGTTA
snp52	4	143187542	CTCCTCCCCCAAATAAGAGC	ATTGGCTAGGATCCAGAGTGTG	1	205	21	183	CTCCTCCCCCAAATAAGAGCCCAGCCTAGTGTTAACCCTTGAGCCATGTTTTGAAATGCAGGAGAGTTTCAAAATGGTTCCGGATGCAGTGTGAGGAGCC[G/A]CTATCGAATGTGAGAAGCCTTATTGGAGGTGTGCGGTACAAGGAGGTGTGCGGTACAAGTCTTGGCGTATAAATAAAGCACACTCTGGATCCTAGCCAAT
snp53	4	161034813	ACTGAGAACCTGAAAGTCCG	TGCTCTACCACTGAGTTAC	1	205	21	186	ACTGAGAACCTGAAAGTCCGGCGAGTGGCATGGCCTGCACCAGCTTTCAGCCCAACTCGGTGGGTGCAGCAGCAGTGTCTGCCGAGCTGGAGGCAGAGTG[G/C]GTCCCGGCGGATCACCCACCCCTACTTTTCCCATGCAAAGAAATATAAAACAGACATGCCATGGGCAAAATTGAAGGGGCTGTAACTCAGTGGTAGAGCA
snp54	4	178879392	AACAATGGAATTAATGGCTGAGG	TGTAAGAACTATGCCATACAATGAC	2	205	25	180	CAACAATGGAATTAATGGCTGAGGGGGGATTTGAACCTATGTCTCCCCAGTTTAAATCCAACACTCTGTTCCTTGCGCTGCTATGTTAAAGAGAGTCTGC[C/T]AGGACGGTAAGGTTTTGTTGGTATCTCTGTCCGTCTTGGGTTAATTGATTTTACTGGTTTAAAGGGGGATAATATGTCATTGTATGGCATAGTTCTTACA
snp55	4	205553761	CTGTATACAGTGTTGTAAAATGCAC	GGGGTTTAATCTCTGACTTAGTTC	2	205	27	181	GCTGTATACAGTGTTGTAAAATGCACAAGGTGTGGATTATTGCCCTATTATTGAACACCCAGCTGTGCCATAATGTGGTTATAAAACAGTTTTAAATGGA[A/G]AAAAATATAATTGGAACAAGGCAGTGTGAGGACTTTAGGGGAAACCCTTCTTTTGTAAGTAAATGTATTCCCTGTAGAACTAAGTCAGAGATTAAACCCC
snp56	4	207024605	CCTTCCATTAGCTATCTTGTCTTTTTAG	AGGCAGAAAAAAGCCCCG	1	204	29	186	CCTTCCATTAGCTATCTTGTCTTTTTAGTTTGCAATCCTGATGGCAGGGCCTTTCTTTGGTTGAGGTGAACCACTTCAGGAGAAAATGGCTGTCTGAAAA[G/C]TGGGATGAAATTACAGTACATTAAGGATGCAATCTTGTGCATGTTTAGACAGGCATGCTGGCTGGGGAATGCTGGGAGTTGCGGGGCTTTTTTCTGCCTG
snp57	4	208384530	GTCTCCAAAGAGCTGTTAAGTG	AATTGGTAATCATTGTGATGGTATG	2	205	24	180	GGTCTCCAAAGAGCTGTTAAGTGGTGTGTGTGGGTGACAACTGTTACTCACACTGTTTCTCTTTAGTTACAAATGTATGCACGCGCACTAGTCAAAAGGA[C/T]AGGAGATACCCATGGGATGCTGTTTGGGAATGGAATTTAATAGTACCGTTATAGCACGTTTTGCATTTAGAAGGACATACCATCACAATGATTACCAATT
snp58	4	209768075	GACACGTCTGGAGGGCC	AGAAATCTGTGCACATGGATCTTG	2	205	19	181	CGACACGTCTGGAGGGCCCTAAATTGGGGACATTTGCAGTCCATGAAGAGCCCATTTTCGCATTCTTCCCAGGCAGTGGTAGACAATGAGACACTGATCA[A/G]CAGAGGGTCACGCGCAATGATCTTGCTCTCATGCTCCCACATTATGCTGGAACTGAGCGTTTTGCAGGGGCATGCTCAAGATCCATGTGCACAGATTTCT
snp59	4	236335785	GGCCTTGCCCTGGGAG	TAGCTAACCACTATCCATAGCAAC	1	205	17	181	GGCCTTGCCCTGGGAGCCAATCAGATGTGCTGGCTGGCTCCCAGGGGCAGGGTCTGGGGATGGACTGGAGGGGGAACATTATTCTTCAGGTCCATCCCTG[A/G]GATATAAATTGAGGCCCTGCTGGAACTGACTTAAGTATTCCCATCACCCACATCTCCACTTCTCCCACACTTTCCTGTTGCTATGGATAGTGGTTAGCTA
snp60	4	243640211	AGAAATACGAGGTCAGTACAAAGG	TGCGCAGGGTCCATTTC	1	205	25	188	AGAAATACGAGGTCAGTACAAAGGAATATGAAAACCAGACGCCTGGGGTCACAGTTAGCGGTGTATTTAAGGCTGGGGGTGCCGCCCGAGCCTTATTTCC[G/A]CCGCGATTTCCTACCCGCGTTTTTTCAAGCGACGCACAGCGCCGCTCGAACAATCTTCCTACCTCGCTCGACGCTTTCGTCCAGAAATGGACCCTGCGCA
snp61	5	18944322	AGGCCCAAAACATGTTGTTG	ACACCACCACATTAAGGCAATATG	1	204	21	180	AGGCCCAAAACATGTTGTTGCCAGATGCAGAAAGTTGAAACGGAACACTGCATGGTATTATTAAACAAAACAATGGACAATGTGCTGCCCTCCAGTGGTA[C/T]TCCTCCTCCCACAAATCTGCCACTTGAAGAGCAGGGCCGGCCCTATCTTTAAGTGCTCAAGGACACTCACATGGGCATATTGCCTTAATGTGGTGGTGTC
snp62	5	19492682	ATCATGCAAAGGGAAAACCC	AATCTTTTTGACCAATGCCATC	1	205	21	183	ATCATGCAAAGGGAAAACCCCCAACCGAAAGCCCAATGCAACCCACTTTTTAAATAGTGCTTATTGGAAAATGTTGGGTTTTTGCAGCTGCTTTCATTCT[G/A]GTGTTCAACATATTTTTGCCCTGAGTGCTTCTTCTGGTCCTGGCTCTTAATTGTTGTTATTTGGCAGTGTGAAATATTGATGGCATTGGTCAAAAAGATT
snp63	5	21781280	CACTTTCTCACACAGCATTCAC	ACCTCTTATTTCCAAGTCGCAG	2	205	24	183	TCACTTTCTCACACAGCATTCACACAAACACAAATACACACCATTCATATGCACACACCCATACACACACCGTTTATCCCCATCATGGCGTGCTGGGCAG[A/G]GAGGTTCTAAACCTCCCCACCCAGTGCACTACAATGGGATTGAAAGATCAGCAGGGGAATGCTCTTATTGCTGAGCCACTGCGACTTGGAAATAAGAGGT
snp64	5	41295451	CAAACTTGGAGGCAGGAAGAG	TGGTGACGTGAGCTCCC	2	205	23	188	GCAAACTTGGAGGCAGGAAGAGAAGCAAAAGATACTGTACATCTGCAGTCACACTGTCTTGCCAACCTGAGGATCTAATGTGATGAACACTTTGGGGCTG[G/T]GATATTCTAGGCAGTAACTGTGACATAAGGTTATCTCATGACCAACCTGGCCCCATACATCAGCCAAAGAGGGAGCAGCTGCAGGGAGCTCACGTCACCA
snp65	5	43630652	TGTTCAGTCTTCCTCAGTGTCATG	CACAGTCAAGAGACAAGCCAGAAG	1	203	25	179	TGTTCAGTCTTCCTCAGTGTCATGAGATGTATTGTATTTCTATTTAAATAATACTGTTGTTTTTTCTAAACATGTATCTATACCATAGTCCCCTCCAAGA[G/A]GTTTACTGCTAGGCAGCATCATATATATCTGCCACGTAGATGTGGGTCTTCTCCTCACACAGCATGGGATGCTGCTTCTGGCTTGTCTCTTGACTGTGGG
snp66	5	82358178	CACATATTTGATCCTTTCATAAATC	CTATGGACGTTGCTTTTGCAATG	1	204	26	181	CACATATTTGATCCTTTCATAAATCCCACCACAAGATGATTGCAAATACTGTATCTGCTGTGTAAACACTGTTTAGCAACTTGTTCTCATATCATTGGTA[T/C]ATTTGATTCCTAGGCTCACATTTTGCTTTGCATCCATGATATTTTAATATAGGTTTACATTGGAAATGATGACTTTCATTGCAAAAGCAACGTCCATAGA
snp67	5	92550084	ACGTGGAAGAGCGGCGC	CGGCAAACGAAGGGGC	17	205	34	189	ATCTCGGGCGGGCACCACGTGGAAGAGCGGCGCGGCTGTTTGAATTGCCAATGCCTCGCCTCGCACCACGTGGAGGGGCGGCGCGGCTGATTGCATAGCC[G/A]GCGCTTCACCCCCTTCTTTCCTGCCGCCTCCCAGGCCGGCTTCATGCGGAGGGGCGGTGCGGCGGAGTCCGTTGCCGGTGGCTCGCCCCTTCGTTTGCCG
snp69	5	122670186	GGGATGCTGCCTTAATTAATAAAG	CCATTATTTGGAGAAGGAAATTTAAG	11	202	35	176	GCTGGGTTGGGGGATGCTGCCTTAATTAATAAAGGCATGCAACCTACCAGGCTTCAGGTTCTCTTAGAAACCCACCACCACCCTTTCCCTCCAGGGTAGA[G/A]GTGAGAATTACCAGAGAACGCCATGGAAAAAAATAGCAGCATAGCTCCTGTCTGTGGTATACAATGTCAACCTTAAATTTCCTTCTCCAAATAATGGGGT
snp70	5	145405905	AGATGGCACTGCCTAGCTG	CAACTTGGTGCCATGCTAGTCAG	1	202	20	179	AGATGGCACTGCCTAGCTGGCTAGGACATCTCTGATTATTACTTTCCTCACTTTGAAAAAACTACTGCCACAAAGGCCTATGCCTGTAGTATGCTGCATG[C/T]GGCTATAATGCAGAGCAACCTTCCCCAATCTGGTGCCCTCCATATGTGTTGGACTACATCCCCTGAATCATCCCCTGACTAGCATGGCACCAAGTTGGGG
snp71	1	46017692	CACAGTTGAGTCAGCTCTACATAC	TATTTTATAATGAGAAGCAGGTATGAAATG	2	205	26	175	GCACAGTTGAGTCAGCTCTACATACTTACTGTGCAGCAACTCTATAACCACAGTTCAATAACAGCTGGCCATGCATGGAGATGAGAATTATGGTAGCCTA[A/C]ACACCCACAGTGAAATGTATAATATGTATTATTTATTTATTTATTTATTCATTCATTCATTCATTTAAGACATTTCATACCTGCTTCTCATTATAAAATA
snp72	1	81310090	GGCCTGTAGGGAGGAGTAGC	ATCTTGGGCATTCTTGCGATAG	12	205	32	183	CCTACAAGCAGGGCCTGTAGGGAGGAGTAGCTCTCTCACGCTGTTTGTCTGTCTTTTAACAGTGCAATAGTAATCGTACACATGTCTATTCAGAAGTAAG[C/T]CACACTGAGTTCAACAGGACTTACTTCCAGATAAGTGAATATAGGATTACAGCCTAAGGGATGCTTGTCCTGGCTTTCCTATCGCAAGAATGCCCAAGAT
snp73	1	137562855	CTGGTGGCAAAAAGCAGC	ATGGCAAAAAAGCACAGATTTTC	1	205	19	182	CTGGTGGCAAAAAGCAGCAATTTTACAAGGGGAAAAAAAGATATGCAGGGAGCATGCACCTTGTTTTCAAGAAGAATTGCACTCCCCAGAGACTTCTGGG[A/T]GTGTTCCCAGAACCCTCTGGGTAGTGCAATTTGGCTTGTAAACATGGTGCACACTCCCAGTGTGCCTTGTTTTCTTGGAAAATCTGTGCTTTTTTGCCAT
snp74	1	144952824	AAAGATTGGTGTGTTTTCTTTTG	GTCTGGCAGTAGGTTGGG	1	205	24	187	AAAGATTGGTGTGTTTTCTTTTGTTTTTCCTAAACATTGTGTTCTTTTCTTCTTCCATTGCAATTTGATTAGGAGACTCCAGTTAGCACAATGTTTACAA[T/C]GTGGCAGGCTGACAACAGCCATGCACACTTGGAGTCCATACATGCATGGTGACAGGGGAATGCCCTCATGATATCACCCTACCCCAACCTACTGCCAGAC
snp75	1	168408903	AAATGGTTGCAATGATGAGGAAG	GAGCCTTGGATGACAGGAATG	1	204	24	183	AAATGGTTGCAATGATGAGGAAGAGGATGAGGAGCCATAGCGGCTGGTTACAATGGCAGTGAGAGAGGGCAGACTCACTGTGGCAGGGGCCCCATTGAGG[C/A]AGCCTTGCCCAAGGGCCCTCCAAAGCCTGGAGCAGGAACTGCTGCTGCTCATATGCTGCTCCAGCTTGCTACTCTAGACATTCCTGTCATCCAAGGCTCC
snp76	1	174414225	TGAATCTGTACAGCTCAACATTAAATC	GAGAAATGATTCAATTTTGTTAACTCTG	2	205	29	177	GTGAATCTGTACAGCTCAACATTAAATCTGATGAAACAATTAGGCTCCTATTAAGAGTGTTGTACAACGTGGTAATGGGACTGCATTAAAGATACTTGCT[T/A]TGCAAGAGTTATAAATAACACAATCAGAAAATAGCTGCACACCCTTTCTGGATGAAGGTTTAAAGGGAAATGCAGAGTTAACAAAATTGAATCATTTCTC
snp77	1	234782805	CCTGGACTAGCTGGGGTTTTG	GTGGGACGAGCGGCAG	1	204	22	188	CCTGGACTAGCTGGGGTTTTGCCCACATCTGATTCATCTCCTGCTGTCCCCCCTTGAATCTTTCTGCCTGAGCTTTTTTTCTGAAATTAGGGATGTATCC[A/G]CGAATATCCGCGAGTCTCGGGGGCTGAAGTGAGGCCAAAATCGGCCCCGCTCGGGGGCCCCGAGGCTCACGTGCCTTACCTGCCTGCCGCTCGTCCCACC
snp78	1	237125147	ATGGAAGTTGTTTCTCCTGTTC	TAAGTACCCTAGAGTATCAGGGAGCC	1	205	23	179	ATGGAAGTTGTTTCTCCTGTTCCAATAAGACCATCCATCTACAACTGCACATTTTACATGTAGTGTATAATTTGAGCCTCAATATTAAGATTACTACTTT[T/G]GGACAAAATGATATACTGCCATCACTTTTTCCATAAACAACTGGCATCCTGCCCTTGTAGTGACTTTGTTTTTAGGCTCCCTGATACTCTAGGGTACTTA
snp79	1	240460146	CTGGGCCAGAGAGAGAGGTATG	GAAGGTGGGCGAGGCTG	2	205	24	188	TCTGGGCCAGAGAGAGAGGTATGTGAACAAGCTGGTTGCAATGGTGAAGAGGAGCAGCATGTCCAAGTGACTGCTGCCAATGGGCCCCTGCTGGAGTGCC[A/C]AACCACATGCCTACCCTTGACGCTGGCCCTATTTGTGTGAGGAAGGGCAAGAGGGATGTTGGCTCAGGTTCTGCCCCAGGCTCCAGCCTCGCCCACCTTC
snp80	1	261799540	TATTCTGAATGTTCGGACTTGTAC	ATGGTCAGGGGAGAACATTC	2	205	26	185	CTATTCTGAATGTTCGGACTTGTACTATTTGTGGCTTAACTGCTTTCATATTTTCTTTTTATGGAAATTGTCCTGGGATTATTTTTTTAATTGAAGAGTG[G/C]TATAAAAATATCTTAAATAAATAAATAAATTGTGCTCATGTTGATGGTCTGAACTGATTGATGGCCCTACTATCTGGAAGGAATGTTCTCCCCTGACCAT
snp81	1	319084281	ATCTGGCTTTCTTCTGATATAATCC	TTCTTAAAATGCCCCTCAAAAATTTG	1	204	26	178	ATCTGGCTTTCTTCTGATATAATCCACCGCACTGCACTGGCCCTCTTTTTACAAAGCTGTAAGGTTTTCTGTTTTTTAATTTTGTATACACATTCCTGAT[C/T]TTCTTATTAATAGTAGTTTTGGAATAGGTCAGGAAAATGTTGAAATTTTCAGACAACTTTTCAAGTAACTTTTCAAATTTTTGAGGGGCATTTTAAGAAC
snp82	2	29959617	GTCTGAGCCAGAAGATGATGGC	CACAACCAGAGTAATGTAAGAAGGAG	1	192	23	166	GTCTGAGCCAGAAGATGATGGCAGGACCCTGACTGTCCTACCCTTGAGGAAGTAGCCTGTGCCTCACCCTCATCAGGCTCCTCTGCTGCACACTGGAAGG[G/C]CCGAGGGCCGGGGGCCTTGCCAATAAGCAGCCAGCTTGTTTATAGTAATCAACCTGAAGTCCTCCTTCTTACATTACTCTGGTTGTGGGGCAGCTGCTTC
snp83	2	38267093	ATATGAGAGCATGTATCAGTTGAAC	ATGTTAATGAAATCAACTTGCTAC	2	205	27	181	AATATGAGAGCATGTATCAGTTGAACATAGTCCAGGCAGGAACAGTTACTGAAACAGTACCGAAGGTAATAGGTAGAAGCCATCATCTGCCATACCTTCT[C/T]TTGCTGTGGTTGTCCATTACTCAGAATGCTCATTGTTCTAACAGATTAATAAGAAAGCCACACAGCTGCTCCAGTAGTAGCAAGTTGATTTCATTAACAT
snp84	2	170897795	GAGAAAAACTTTCCTATTTTTCAAATTG	TATAGTGGGAGAAGTGAAATTAGTC	4	205	32	180	ATAGAGAAAAACTTTCCTATTTTTCAAATTGCCTAAAGTCATAGTTTTTGTTTTAGTGATTAAGCTAAACCAGCTAGCATCTAAATGCTAGTCCATATTA[T/C]ACAGATTACAAAGTAGATTATACAGAACCTGTGGGTAGAATGGCAAAGCCTTTGTGGAGGCCAGTCGCTCTTGGGGACTAATTTCACTTCTCCCACTATA
snp85	2	185071124	TATAAACCCCATTGAGTTTAATAGC	GACATACCCACGGACAAGG	2	205	27	186	ATATAAACCCCATTGAGTTTAATAGCACTCTAAGTAGATGTGTATAGGATTATACTGCTGTAAATGAAGGAGGGATCAGTTCAGTAAAAACGAACTCCTC[T/G]GCAAGTCAAATGCCTGCTGGGACAAAAATGTTGTACTCAGGCCGTGAGAGGGGAGAGGGGGGAGAGGATTAAATGAACCTCCCTTGTCCGTGGGTATGTC
snp86	2	275675828	TTTCCTGTGTACATAGAATGAATG	AGACCAGTACCTACCTCTTGTG	2	205	26	183	ATTTCCTGTGTACATAGAATGAATGAATATGTAGCGTTCATATAGTCATCTTCTTGAGTGTTCACATACCTTACTTCTGTAATCCTTGCAATAACCCTGT[G/A]AGGTGGGCCAATATCATTCTTTCGATTTCCAATGTTCAGAGATGAGTGCCGTTGCTTATGTAGCCAAGATCTCACATGCACAAGAGGTAGGTACTGGTCT
snp87	3	14338721	ATAATAAGAAAAGCCAGCCGACAG	CGGCAGATTATGTCTCTGCTAATC	2	196	26	172	AATAATAAGAAAAGCCAGCCGACAGGTTCCTCCGCTTTTTTACTGACTCTCCAATTCTCTCTTTATGCTGTTTATGAGTTTGAGATGTGCTAGACAATTC[C/T]AGGCGCCCAAACAATCCCGTGTTGTGTTGGAGCCAAGGGCTCACAGGGTTGAAGTGCTCAGCTTTTTGATTAGCAGAGACATAATCTGCCGCCAGCACCT
snp88	3	165272560	CTTGCAAGCTTACAGAAGGCAG	CACCCTTCTTCTCCATGCATC	2	189	24	168	GCTTGCAAGCTTACAGAAGGCAGGGCAGGGCCGGCCTTACCATGAGGTGGGGTGAATCCCTCACATCAGGTGGCAGATCTGGAAAGGTGGCAGATCTAAT[G/A]TTTCCTGCCACCAGGAGGGCTGTGGGGCTCAGCGGTGCTGCTGCCCTATGCCTCTCAAAGAAAGATGCATGGAGAAGAAGGGTGCAGCACTGCACAACTA
snp89	3	182228633	TGTTTCCTCCTTTCCTGCGAC	CTGGAGGTCCAAGCTCCATG	7	203	28	183	GGAGGCTGTTTCCTCCTTTCCTGCGACCTGAAAGCAGCCTGGATCACTGCTTTACTACCACTAACGGTGGTGGTAAAACAATGATCATGTCAGGGTGACT[T/G]GGGCAGGGACAGTGGACACTGAATGTGGCCCTTGGGGCCAAAGAGGTTCTGCACCCCTGCAATAGGCTGTTTATTAGTCATGGAGCTTGGACCTCCAGCA
snp90	3	193788818	AAGCCAAGGGAAGAGGCATTAG	CACAGGTTGCTGTGACTTGCAC	1	204	23	182	AAGCCAAGGGAAGAGGCATTAGATTGCCTTATCCCTGATAATCCAATTAGTTTGCTAGATCACTGTGCAACACTTAACGTTTTTTCCCTCCTTTGCTATG[G/C]CTTCCTCGCAATAGGTGGGAGTCGAGAAAGTATTACTGGATTAATGTATCACTTTAGAAAGAATTTAGGTCATTACTGTGCAAGTCACAGCAACCTGTGC
snp91	3	224014820	AGGAATCCCAGTGGTGGC	AGAAAATTATCCAAGTGAAGGGTAG	1	204	19	179	AGGAATCCCAGTGGTGGCCCTAGCATGATGAGTGCAGAAGGTTTGGCCTGGAGCCACTATCTTGCAAACAAAATTTAGCTGTCCCCAAATGACCTAGATT[C/T]CCCTCAAAGTACACTTGTGTGCCTGCCCAACATCAGCAGTGGGTTGGTAAAGAACCACTCATCCCCACTCCATGCTACCCTTCACTTGGATAATTTTCTG
snp92	3	235743213	CACTGTTTGTCCATAAGTACAATG	CTCACCTGTAACGGAAACTGAC	1	204	25	182	CACTGTTTGTCCATAAGTACAATGATGCCTGTCTGGTGAATTTTTAATTTCATTAGTTTTAGAGAAAGCAATAAGATTCAAAGTCAGAACTCAAAAAAAA[T/A]ATATCAAGCCATTACATATTACAAAACCCTGCTATCTGTATCTTAATTAAATGCATCTCTAAAAGCCATTTCACACTGTCAGTTTCCGTTACAGGTGAGC
snp93	3	247868402	GTAATAACCAGGCCTCACCC	ATTGGCCAGATGTGAGGTAAATAC	1	205	21	181	GTAATAACCAGGCCTCACCCTCCTTAGCTTTCCACGCTCAGACAAGCTGAGCCAGCGTGAGCCACAGGCCTGTACAGGCCTGGAGAGTTGAGATCAATTG[T/C]CAGATGTAGAGCCATAAGTGCCACAGGCAGAAAGTGCTGCTCTGTTGTCCAGTCAAGTCAGAAGGCTACACTCCTGGTATTTACCTCACATCTGGCCAAT
snp95	4	52384651	ATTTTACCACGTCCATACATCTCTAAAC	GACGCGACGGGACCAG	1	196	29	180	ATTTTACCACGTCCATACATCTCTAAACTGGAAGTAAGTAGGGGTGTGCCTGCTCGCCTCGAGGCGGGCGTAGTGGGCCGAAATCGGCCCCGCTCATGCC[T/C]GCCAGAGACTCGTGGGGCTTACCGGGTCCAGGGCTCCCTCGGCTCGCTGTATTGAGCTCGCTGCTGCCAGGCGCGCTGGTCCCGTCGCGTCAGGCCCTGT
snp96	4	134022261	TTTACAAGAGCATAGGCATGGC	AATCTTGTCCCCCATGCTGAAAG	1	204	23	181	TTTACAAGAGCATAGGCATGGCTGGAACCCCATATGAAGAAAAACCGCTGGTAGTGAAAGGGTTAACTGCATGCACCAGGCACCATTTCCCCGCAGAACA[G/T]ACCTGCTCTTGGAAACTGTGTCCAACCCAGAGGCACGCTGTCCAGGCTGTCAGCTGGCAGCAGCAGAGGCTGAAATCTTTCAGCATGGGGGACAAGATTC
snp97	4	137867864	GTGTCCCAGACAGAACTGC	TTGCCTTCACTAGCTCACTAC	2	205	21	184	TGTGTCCCAGACAGAACTGCTGGGAAAGGCCCCTGTCTGAGAAAGGCGACCAGTTCTGGCCACGCACTCCAGCTGGCATCACGCATGTGTTGCTCTGCTC[A/C]TGTGACGCACGCTGGCATGCTGCCATAGCACGGCAGCATTTGTTTTAGTGAGCAGGCGTCATGCACCACACCAGGCACAGTAGTGAGCTAGTGAAGGCAA
snp98	4	287034164	CCCCAATCAAGCTCCGTAC	AGATTGAAAGCTGTACGAATGTTC	2	205	21	181	ACCCCAATCAAGCTCCGTACACATCCCTAGCTGCGGGAGAGAGACAGTCTGTCTTGCCTCCTAACTTTTATGATAACTGCTCCCAAAGCAAATGGGGATA[C/G]CAATACTGGCCCACCTCACAGGGTTGTTGCAAGAGTCACTGAAGTGAGATCCATCCTTGCCAGAGTCAACGCTGGAGAACATTCGTACAGCTTTCAATCT
snp99	5	203412267	CATTCATCTGAGTGGAGCCCTAG	GGGAACCCCCAAACTATCTG	3	205	26	185	CTCATTCATCTGAGTGGAGCCCTAGATTTCTGCCCCAAAGTCCTACCTTAGCGGCACCACTGGCTGAAGGCTCTACTTCAGAAGTGGGGAACATCAGGCC[T/C]GGGGGCACAATCCAGCCCTCCAGTGTTCCCCAAATGGTTTCACACCCTTCCCCTGGCCTCGCCACCTTTCCCCCCAACCACAGATAGTTTGGGGGTTCCC
snp100	5	206942907	TTTCACACAGAAGAACAGAAGTTG	AAATTATGTAACATACGTTGTTTTAAAATC	1	205	25	175	TTTCACACAGAAGAACAGAAGTTGGGAAAGAAGAATCAGAACTCACTTATTTCTCTCCTTGCATCTCACTAGTCTATGGGGAAAGCCCTCATAAAGCTAG[T/A]GAACAATTTTGGAACCACGAGATCTAGAAGGGGAAAAATATTTATTTATATTGTATTATTTGAGTTACTTGATTTTAAAACAACGTATGTTACATAATTT
