# Supplementary material for: Outbreeding management offers the promise of genetic rescue for an endangered lizard
Source: Curr Zool. 2024 Feb 27;70(6):721–7. doi: 10.1093/cz/zoae003 (PMC11634679; doi:10.1093/cz/zoae003)
Supplement: zoae003_suppl_Supplementary_Table_S4 [file zoae003_suppl_supplementary_table_s4.xlsx]

## Sheet: Sheet1
Supplementary information for:
Outbreeding management offers the promise of genetic rescue for an endangered lizard
Table S4. The comparison of reproductive output traits between CNCN and VNCN family in captivity.
FAM	Clutch Size	Alive rate	Total mass (g)	Average mass (g)
CNCN	7.09 [6.32, 7.86]	0.93 [0.87, 0.99]	24.60 [18.56, 30.63]	3.78 [3.34, 4.22]
VNCN	6.71 [6.06, 7.36]	0.84 [0.74, 0.93]	22.08 [18.01, 26.15]	3.88 [3.60, 4.17]
*The mean values are displayed, and the number in square brackets are 95% confidence intervals for them.
